# Supplementary material for: Identification and characterization of tertiary lymphoid structures in brain metastases
Source: Acta Neuropathol Commun. 2025 May 3;13:91. doi: 10.1186/s40478-025-02007-x (PMC12049775; doi:10.1186/s40478-025-02007-x)
Supplement: Supplementary file 2 — Supplementary material 2 [file 40478_2025_2007_MOESM2_ESM.xlsx]

## Sheet: ClinicalData
Table S1. Clinical characteristics of the BrM cohort
Patient-ID	Sample_Type	gender	age	BrM_origin	Primary tumor known before BrM	Histology of BrM	Localisation of BrM
BrM1	Brain_mets	f	55	breast	TRUE	adenocarcinoma	cerebral
BrM2	Brain_mets	f	56	breast	TRUE	adenocarcinoma	cerebral
BrM3	Brain_mets	m	54	lung	as_part_of_staging	NSCLC, neuroendocrine carcinoma with squamous cell differentiation	cerebral
BrM4	Brain_mets	f	48	lung	TRUE	NSCLC, adenocarcinoma	cerebral
BrM5	Brain_mets	m	44	melanoma	TRUE	malignant_melanoma	cerebral
BrM6	Brain_mets	f	61	breast	TRUE	adenocarcinoma	cerebral
BrM7	Brain_mets	f	55	breast	TRUE	adenocarcinoma	cerebellar
BrM8	Brain_mets	f	55	breast	TRUE	adenocarcinoma	cervical intramedullary
BrM9	Brain_mets	f	70	breast	TRUE	adenocarcinoma	cerebral
BrM10	Brain_mets	m	74	lung	TRUE	NSCLC, adenocarcinoma	cerebral
BrM11	Brain_mets	f	47	lung	as_part_of_staging	NSCLC, adenocarcinoma	cerebral
BrM12	Brain_mets	m	75	lung	TRUE	NSCLC, adenosquamous carcinoma	cerebral
BrM13	Brain_mets	f	60	breast	TRUE	adenocarcinoma	cerebral
BrM14	Brain_mets	m	78	kidney	TRUE	poorly_differentiated_solid_carcinoma	cerebral
BrM15	Brain_mets	f	72	breast	TRUE	adenocarcinoma	cerebral
BrM16	Brain_mets	f	51	breast	TRUE	adenocarcinoma	cerebellar
BrM17	Brain_mets	m	64	melanoma	unknown	malignant_melanoma	unknown
BrM18	Brain_mets	m	60	melanoma	unknown	malignant_melanoma	cerebral
BrM19	Brain_mets	m	53	lung	TRUE	SCLC, neuroendocrine carcinoma	cerebral
BrM20	Brain_mets	f	70	colon	TRUE	adenocarcinoma	cerebral
BrM21	Brain_mets	f	39	breast	TRUE	adenocarcinoma	cerebellar
BrM22	Brain_mets	f	78	breast	TRUE	adenocarcinoma	cerebral
BrM23	Brain_mets	m	48	lung	as_part_of_staging	SCLC, neuroendocrine carcinoma	cerebral
BrM24	Brain_mets	f	56	breast	TRUE	adenocarcinoma	cerebral
BrM25	Brain_mets	f	49	lung	as_part_of_staging	NSCLC, large cell neuroendocrine carcinoma	cerebral
BrM26	Brain_mets	f	43	breast	TRUE	adenocarcinoma	cerebral
BrM27	Brain_mets	f	54	lung	TRUE	NSCLC, adenocarcinoma	cerebral
BrM28	Brain_mets	f	62	lung	as_part_of_staging	NSCLC, adenocarcinoma	cerebral
BrM29	Brain_mets	f	65	lung	TRUE	NSCLC, adenocarcinoma	cerebral
BrM30	Brain_mets	m	74	melanoma	TRUE	malignant_melanoma	cerebral
BrM31	Brain_mets	f	64	lung	TRUE	NSCLC, adenocarcinoma	cerebral
BrM32	Brain_mets	f	50	melanoma	TRUE	malignant_melanoma	cerebral
BrM33	Brain_mets	m	77	kidney	TRUE	clear_cell_carcinoma	cerebral
BrM34	Brain_mets	m	47	melanoma	TRUE	malignant_melanoma	cerebral
BrM35	Brain_mets	f	47	breast	TRUE	adenocarcinoma	cerebral
BrM36	Brain_mets	f	43	lung	FALSE	NSCLC, adenocarcinoma	cerebral
BrM37	Brain_mets	m	31	melanoma	TRUE	malignant_melanoma	cerebral
BrM38	Brain_mets	m	63	melanoma	unknown	malignant_melanoma	cerebral
BrM39	Brain_mets	f	57	lung	TRUE	NSCLC, adenocarcinoma	cerebral_+_cerebellar
BrM40	Brain_mets	m	71	melanoma	unknown	malignant_melanoma	cerebral
BrM41	Brain_mets	f	77	melanoma	TRUE	malignant_melanoma	cerebral
BrM42	Brain_mets	f	65	lung	TRUE	NSCLC, adenocarcinoma	cerebral
BrM43	Brain_mets	m	68	colon	TRUE	adenocarcinoma	cerebral
BrM44	Brain_mets	m	32	melanoma	TRUE	malignant_melanoma	cerebral
BrM45	Brain_mets	f	57	kidney	TRUE	clear_cell_carcinoma	cerebral
BrM46	Brain_mets	f	71	lung	TRUE	NSCLC, squamous cell carcinoma	cerebral
BrM47	Brain_mets	m	57	lung	as_part_of_staging	NSCLC, adenocarcinoma	cerebral
BrM48	Brain_mets	m	67	lung	TRUE	NSCLC, squamous cell carcinoma	cerebral
BrM49	Brain_mets	m	72	melanoma	unknown	malignant_melanoma	cerebral
BrM50	Brain_mets	f	62	lung	FALSE	SCLC, neuroendocrine carcinoma	cerebral
BrM51	Brain_mets	f	43	breast	TRUE	adenocarcinoma	cerebral
BrM52	Brain_mets	m	82	lung	FALSE	NSCLC, adenocarcinoma	cerebral
BrM53	Brain_mets	f	61	breast	TRUE	adenocarcinoma	cerebral
BrM54	Brain_mets	f	69	lung	as_part_of_staging	SCLC, neuroendocrine carcinoma	cerebral
BrM55	Brain_mets	m	75	lung	TRUE	NSCLC, squamous cell carcinoma	cerebellar
BrM56	Brain_mets	f	43	breast	TRUE	adenocarcinoma	cerebral
BrM57	Brain_mets	f	65	lung	TRUE	NSCLC, adenocarcinoma	cerebral
BrM58	Brain_mets	m	54	lung	TRUE	NSCLC, adenocarcinoma	cerebral
BrM59	Brain_mets	m	61	lung	TRUE	SCLC, neuroendocrine carcinoma	cerebral
BrM60	Brain_mets	m	53	kidney	TRUE	clear_cell_carcinoma	cerebral
BrM61	Brain_mets	f	61	lung	TRUE	NSCLC, adenocarcinoma	cerebral
BrM62	Brain_mets	f	63	lung	TRUE	NSCLC, squamous cell carcinoma	cerebral
BrM63	Brain_mets	m	61	lung	TRUE	SCLC, neuroendocrine carcinoma	cerebral
BrM64	Brain_mets	f	60	breast	TRUE	adenocarcinoma	cerebellar
BrM65	Brain_mets	f	64	melanoma	FALSE	malignant_melanoma	cerebral
BrM66	Brain_mets	f	76	breast	TRUE	adenocarcinoma	cerebellar
BrM67	Brain_mets	f	unknown	melanoma	unknown	malignant_melanoma	unknown
BrM68	Brain_mets	f	31	lung	as_part_of_staging	NSCLC, squamous cell carcinoma	cerebral
BrM69	Brain_mets	f	71	melanoma	TRUE	malignant_melanoma	cerebral
BrM70	Brain_mets	m	56	melanoma	unknown	malignant_melanoma	cerebellar
BrM71	Brain_mets	m	65	melanoma	TRUE	malignant_melanoma	cerebral
BrM72	Brain_mets	f	69	breast	TRUE	adenocarcinoma	cerebral_+_cerebellar
BrM73	Brain_mets	f	57	melanoma	unknown	malignant_melanoma	cerebral
BrM74	Brain_mets	m	73	lung	TRUE	NSCLC, adenosquamous carcinoma	cerebral
BrM75	Brain_mets	f	57	breast	TRUE	adenocarcinoma	cerebellar
BrM76	Brain_mets	m	48	melanoma	FALSE	malignant_melanoma	cerebral
BrM77	Brain_mets	f	44	breast	TRUE	adenocarcinoma	cerebellar
BrM78	Brain_mets	f	33	breast	TRUE	adenocarcinoma	cerebral
BrM79	Brain_mets	f	71	breast	TRUE	adenocarcinoma	cerebral
BrM80	Brain_mets	f	37	breast	TRUE	adenocarcinoma	cerebellar
BrM81	Brain_mets	f	68	melanoma	TRUE	malignant_melanoma	cerebral_+_cerebellar
BrM82	Brain_mets	m	60	lung	TRUE	NSCLC, squamous cell carcinoma	cerebral
BrM83	Brain_mets	m	78	colon	TRUE	adenocarcinoma	cerebral
BrM84	Brain_mets	f	63	melanoma	unknown	malignant_melanoma	cerebral
BrM85	Brain_mets	f	75	breast	TRUE	neuroendocrine_carcinoma	cerebellar
BrM86	Brain_mets	f	65	lung	as_part_of_staging	SCLC, neuroendocrine carcinoma	cerebellar
BrM87	Brain_mets	m	71	melanoma	FALSE	malignant_melanoma	cerebral
BrM88	Brain_mets	f	43	breast	TRUE	adenocarcinoma	cerebral
BrM89	Brain_mets	m	70	lung	TRUE	NSCLC, adenocarcinoma	cerebral
BrM90	Brain_mets	f	44	melanoma	TRUE	malignant_melanoma	cerebral
BrM91	Brain_mets	m	68	lung	TRUE	NSCLC, squamous cell carcinoma	cerebral
BrM92	Brain_mets	m	70	lung	as_part_of_staging	NSCLC, adenocarcinoma	cerebral
BrM93	Brain_mets	f	47	breast	TRUE	adenocarcinoma	cerebral
BrM94	Brain_mets	f	64	melanoma	unknown	malignant_melanoma	unknown
BrM95	Brain_mets	f	62	breast	TRUE	adenocarcinoma	cerebral
