# Supplementary material for: Identification and characterization of tertiary lymphoid structures in brain metastases
Source: Acta Neuropathol Commun. 2025 May 3;13:91. doi: 10.1186/s40478-025-02007-x (PMC12049775; doi:10.1186/s40478-025-02007-x)
Supplement: Supplementary file 3 — Supplementary material 3 [file 40478_2025_2007_MOESM3_ESM.xlsx]

## Sheet: Sheet3
TableS2. MCP-counter scores
cell_type	BrM1	BrM2	BrM3	BrM4	BrM5	BrM6	BrM7	BrM8	BrM9	BrM10	BrM11	BrM12	BrM13	BrM14	BrM15	BrM16	BrM17	BrM18	BrM19	BrM20	BrM21	BrM22	BrM23	BrM24	BrM25	BrM26	BrM27	BrM28	BrM29	BrM30	BrM31	BrM32	BrM33	BrM34	BrM35	BrM36	BrM37	BrM38	BrM39	BrM40	BrM41	BrM42	BrM43	BrM44	BrM45	BrM46	BrM47	BrM48	BrM49
T cells	1.44606	3.7789	28.8387	19.2983	7.40993	1.48034	1.24793	3.42283	4.15944	51.749	15.2191	9.14284	1.92313	5.29068	4.58655	6.00864	14.2432	11.3625	16.8074	2.8893	0.423375	5.7141	5.25396	4.68504	19.7942	1.29295	5.49961	6.3995	4.96582	5.49157	3.18828	10.4111	14.6632	12.9468	1.82266	9.21649	2.12012	8.16737	14.4386	6.33575	7.00677	9.98177	2.66787	28.5397	13.5546	9.20538	5.15597	4.31228	0.862237
CD8+ T cells	8.63009	0.324651	0	0.173712	9.66043	0.215385	3.61634	2.78746	0.849065	0	14.6543	2.26901	0.492693	0.939268	25.242	1.85158	0.393492	3.43592	0.863582	39.514	0.255106	2.89243	4.84498	0	7.72616	0.611054	0	12.97	1.62407	2.68757	1.42693	1.77114	9.72948	22.0598	0	2.56738	0	5.07035	2.52352	5.99269	3.21276	6.21564	0.127351	3.25631	16.6429	1.39221	0.802745	1.55979	0
Cytotoxicity score	0.987208	1.13149	2.28066	0.992079	8.91629	0.177479	1.26901	3.13188	1.81482	0.0187421	11.444	1.5036	0.366339	1.17587	1.5753	2.14139	1.60879	4.86176	2.15115	0.161666	0.337897	1.85051	2.18753	0.984788	9.85671	0.395114	0.838782	11.2243	0.824814	5.51151	1.07412	3.54858	13.3979	20.4447	0.801543	4.07533	0.709917	14.832	4.81072	5.43177	2.33877	7.95231	0.277703	3.86623	13.3386	2.25941	2.79735	1.68667	0.319472
NK cells	0.180706	1.10735	1.63485	0.583024	2.45154	0.124576	0.301216	0.543443	0.868853	0	2.56538	1.14999	0.52793	0.413801	0.88713	3.04779	0.856126	0.829295	0.835815	0.513808	0.230861	1.285	0.690451	1.24501	2.65018	0.247243	0.406277	3.83543	0.816026	1.73066	0.616288	1.36132	3.04746	3.21579	0.583152	1.01766	1.12897	1.33292	1.82157	1.13309	1.04436	1.8868	1.06913	0.704441	1.93844	0.655136	0.892901	0.590978	0.248319
B cells	0.170432	0.695253	8.29357	2.84116	2.74914	0.76164	0.607549	1.33784	31.109	3.44323	4.31322	1.84331	1.24781	3.75275	0.764603	0.898811	0.200371	1.16218	3.56943	1.09054	0.0957643	7.2532	5.34712	0.55489	6.14152	0.652554	2.39043	1.10728	8.46279	19.2522	0.93462	3.01307	3.12069	1.75583	0.556546	16.7795	0.307772	9.94774	7.31508	1.49995	1.73055	2.08594	1.972	0.962347	2.93243	2.09826	1.82899	1.01629	0.719557
Macrophage/Monocyte	14.1254	30.2996	23.9267	14.9921	18.1604	13.1989	11.3818	21.0349	29.7906	9.7023	74.066	36.4175	6.05134	16.6465	28.4041	13.2527	8.90277	13.8063	34.1295	3.19571	4.60338	45.8154	7.23733	8.52886	35.5423	19.5472	20.3998	43.3614	17.6759	14.6328	17.3612	196.519	114.254	23.2253	7.1589	30.8545	21.7164	36.0074	63.0608	30.6433	27.6571	55.3756	4.70932	17.7058	59.2069	36.0125	65.3522	6.03454	2.25713
Myeloid dendritic cells	1.94809	1.68446	1.0991	1.31465	3.36469	1.29214	1.94231	2.22273	3.45184	0.873906	14.4657	1.38995	0.97012	2.79887	1.01842	1.65276	0.822163	2.43238	1.92162	0.314358	1.3188	3.38636	1.46643	2.08759	5.03835	1.64938	4.35751	3.92206	14.5075	7.52032	2.27282	31.5103	12.5889	21.6113	3.55826	2.36511	1.30066	3.80613	10.7103	3.30051	2.79238	14.8111	0.891029	1.67429	4.27075	2.25538	14.2638	0.632711	0.264405
Neutrophils	9.78765	13.7567	17.8655	22.1402	12.4344	8.70607	13.453	10.3509	19.682	27.765	26.6836	22.4778	14.5374	22.1498	12.1488	13.8926	10.3459	9.73866	17.7878	9.00952	10.2566	23.2298	10.4305	16.1682	12.3662	18.4199	11.1381	12.186	29.8198	10.7408	16.4726	18.795	13.7531	6.90203	9.12201	14.9495	10.5152	11.9199	30.9441	16.397	11.836	29.6027	8.24339	11.1078	13.0278	12.0591	24.7029	13.0928	8.58175
Endothelial cells	16.5948	13.1726	20.8985	17.4434	6.83299	7.15381	9.3903	15.995	41.1214	21.8679	14.6477	10.0202	6.61442	20.3309	10.4603	10.0471	4.70827	4.54264	25.5269	7.90197	8.40349	14.5526	11.8062	10.5619	13.2826	12.1927	14.362	11.791	14.2465	10.0136	29.8256	46.2417	55.7089	13.2142	9.73175	12.552	11.8139	26.9942	13.4469	22.5819	15.6851	23.2111	9.16533	7.98002	29.4216	17.4273	12.323	6.0316	5.90554
Cancer associated fibroblasts	250.049	182.296	26.5467	218.414	84.178	67.0494	97.4556	130.995	262.301	73.536	468.627	89.7313	40.3917	37.9699	126.576	118.861	20.8887	35.8244	53.3363	20.2991	36.9726	240.231	31.9395	53.2256	351.46	253.102	234.544	187.385	39.6217	36.9057	264.051	930.745	609.79	57.9435	86.0173	113.543	3126.79	388.245	409.305	181.988	56.2362	576.144	223.584	53.6805	111.038	249.346	58.054	34.4068	8.5991
[truncated: 46 more columns]
