# Supplementary material for: Identification and characterization of tertiary lymphoid structures in brain metastases
Source: Acta Neuropathol Commun. 2025 May 3;13:91. doi: 10.1186/s40478-025-02007-x (PMC12049775; doi:10.1186/s40478-025-02007-x)
Supplement: Supplementary file 4 — Supplementary material 4 [file 40478_2025_2007_MOESM4_ESM.xlsx]

## Sheet: TLS_SignatureScore
TableS3. TLS signature score.The expression values are represented as Z-scores for the genes belonging to the TLS signature genes
Patient ID	CCL2	CCL3	CCL4	CCL5	CCL8	CCL18	CCL19	CCL21	CXCL9	CXCL10	CXCL11	CXCL12	CXCL13	CD79B	CETP	LAT	CD1D	PTGDS	CXCR5	SELL	ICOS	SH2D1A	TIGIT	PDCD1	BANK1	CD22	CD79A	CR1	FCRL2	MS4A1	FCER2	LAMP3	CD86	CD80	CD83	CCR7	TLS_class
BrM1	-0.0988284	-0.391323	-0.05155	-0.516549	-0.685012	-0.423809	-0.788292	-1.06564	-0.623463	-0.387738	-0.749022	0.515474	-0.724659	-0.938947	-0.125577	-1.27483	0.227775	0.328309	-0.69903	-0.275782	-0.775149	-0.482571	-1.10682	-0.661962	-0.888091	-0.911238	-1.07601	-0.90076	-0.660226	-0.740702	-0.638271	-0.868913	0.0794821	-1.31106	-1.76746	-1.40156	TLS1
BrM2	-0.391125	-1.34379	0.0220163	-0.139184	-0.686782	-0.858112	-0.0708844	0.449719	-0.439994	0.264036	0.029891	-0.0724849	-0.860633	-0.543644	-0.313482	-0.267825	0.837994	-0.183125	1.6935	-0.0247913	0.244838	-0.349585	-0.938287	0.280437	-0.696425	-0.380644	-0.162088	-1.03603	-0.0888293	-0.2368	-0.638271	-1.1589	-2.34961e-05	0.29361	-0.342662	0.863355	TLS2
BrM3	-1.26235	-0.413545	-0.828316	-1.24881	-1.5078	-1.23549	-0.201699	2.10124	-1.28977	-2.07194	-1.25878	-1.32098	-0.905825	-0.906626	-1.42046	0.363817	-1.28355	2.20483	-0.69903	0.411709	-1.11958	-0.813726	0.501918	-1.21583	-0.0746695	2.81918	-0.598419	-0.873131	-0.660226	-0.802391	4.69821	-0.202361	-0.381827	-0.431651	0.213195	-0.281327	TLS2
BrM4	-0.627207	-0.854527	-1.01219	-0.898195	-1.07616	0.202271	-0.0261933	-1.06564	-1.22104	-1.25988	-1.25878	0.291654	1.22708	0.117509	-1.47682	-1.35608	-0.637413	0.00117163	-0.69903	-0.775928	-0.467458	-0.721374	-0.439346	-0.852298	0.268459	-1.19535	0.536447	-0.603348	-0.660226	1.87665	-0.638271	0.707537	-1.63739	-1.21363	-3.51249	-0.281821	TLS1
BrM5	-0.663633	1.01794	1.19061	0.665394	-0.239443	0.496555	-1.00322	-0.383275	0.90295	0.158943	-0.023656	-0.413181	1.72029	2.04124	0.950923	1.34314	1.22687	-0.689606	-0.254686	0.372507	1.27878	1.21826	1.65551	1.73171	-0.426263	1.60649	-0.330474	0.235371	0.0467381	0.285987	-0.638271	-0.88817	0.331362	-0.241837	-0.419976	0.0959003	TLS3
BrM6	0.228995	0.0939466	-0.392418	-0.572185	-0.128675	-1.05179	-1.00322	-1.06564	-0.858196	0.0882071	-0.555465	-0.459104	-0.887527	-0.957537	-1.12728	-1.14723	-1.05549	0.0946157	-0.516814	-0.551839	-0.867893	-1.01759	-1.33798	-1.05366	-0.371618	-0.794482	-0.929731	-0.991684	-0.660226	-0.902526	-0.242987	-0.287454	-0.27499	-1.102	-0.488882	-0.48837	TLS1
BrM7	0.0830071	-0.553042	-0.191878	-0.15709	-0.0797545	-0.0620568	1.75766	0.147552	0.129281	0.166079	0.0837303	0.220332	1.10057	-0.761763	-0.780029	-1.45499	-0.786909	-0.726615	-0.69903	-0.615814	-0.0762669	-0.196248	-0.633756	-0.839312	0.33017	-0.642225	-0.688367	-0.490781	-0.660226	-0.68269	-0.638271	0.469344	-0.408116	-1.12966	-0.953608	-0.993496	TLS1
BrM8	-0.107848	-0.121607	0.159178	0.481919	0.367013	-0.307537	-0.571135	-1.06564	1.06725	0.58869	0.662871	0.806101	0.631853	-0.622384	-0.469041	-1.14647	0.244259	-0.645873	-0.0407873	0.568861	0.766109	0.340867	0.0539201	0.233916	-0.622115	-0.729762	0.799458	-0.368362	-0.483653	-0.567486	-0.638271	-0.533443	0.70284	-0.202586	-0.0681998	0.0815661	TLS2
BrM9	-0.221086	0.0810389	0.382347	0.119747	0.184681	0.0825825	2.15263	1.14438	0.516833	0.432348	0.877618	1.44099	-0.575035	0.200452	0.368823	1.07706	0.212669	1.09723	1.56145	0.957337	0.284066	-0.509932	-0.536821	-0.317252	4.86239	0.419048	-0.791852	-0.107103	-0.519905	-0.902526	1.11423	0.54712	0.228247	0.607431	-0.317251	0.481762	TLS2
BrM10	-0.607262	-1.34379	-0.800373	-1.51993	-1.5078	-1.36324	-1.00322	-1.06564	-1.56613	-2.07194	-1.25878	-0.128907	0.547508	-1.10596	-1.99368	-1.56619	-1.72384	-0.29685	-0.69903	-1.32794	-1.11958	-1.15096	-1.36938	-1.21583	0.649782	-1.39548	-1.31285	-1.25473	-0.660226	-0.902526	-0.638271	2.36007	0.863804	-1.06608	-0.259926	-1.73145	TLS1
BrM11	0.443762	0.746313	1.11298	2.09871	0.655221	1.60854	0.584039	1.78795	1.85378	1.00202	1.32561	1.37636	1.91404	0.888239	0.542417	1.25175	1.29667	0.69575	1.10456	1.24939	2.15288	2.18624	1.53699	2.26472	0.978376	0.709491	1.24165	1.77489	0.284079	1.02591	0.182861	0.960031	1.74658	0.663331	-0.185739	1.37109	TLS3
BrM12	-0.440061	-0.440841	-0.610301	-0.719905	-0.284777	-0.171393	-1.00322	-1.06564	-0.383669	-0.126606	0.0186981	-1.11219	-0.463302	-0.602005	-1.43933	0.0421741	-0.822062	-0.989217	-0.230327	-1.07339	-1.11958	-0.350517	-0.607637	-1.00606	-0.308398	-1.0019	-0.232085	0.24968	-0.00942827	-0.273246	-0.638271	1.68701	-0.806379	-0.0463058	0.348248	0.0691254	TLS1
BrM13	-0.619941	-0.456011	-0.0267435	-0.745638	-1.1844	-0.987609	-1.00322	0.462563	-0.726939	-1.08368	-1.01042	-0.915208	-0.857966	-0.861373	-0.420805	-1.00509	-0.979235	0.0724254	-0.69903	-0.184457	-1.11958	-1.15096	-0.98865	-0.725049	0.982589	-0.617147	-0.129872	-0.938095	-0.660226	-0.204281	-0.638271	0.497663	-1.32133	-1.60974	-1.69392	-0.920286	TLS1
BrM14	-0.398473	-1.34379	-2.10401	0.403032	-0.60108	1.03362	2.10221	-1.06564	0.146395	1.1135	1.41321	-0.427622	-0.915126	-1.10596	-0.170134	-1.56619	-1.72384	0.296409	2.30121	2.95109	0.0319306	-0.457388	0.329724	0.873165	2.10365	-0.173359	0.0775614	-0.239431	-0.660226	1.03876	-0.638271	1.33633	-0.632952	-0.650702	0.0161962	0.450957	TLS2
BrM15	0.533115	-0.887935	-0.230117	0.313289	0.351134	-0.252375	0.116446	0.0360084	-0.616652	0.570593	-0.0433633	0.184406	-0.235091	0.504897	0.550394	-0.856931	0.455155	-0.422152	1.37562	0.0518312	0.172716	-0.359049	-0.495505	0.0573707	-0.774025	-0.28479	-0.534136	-0.377526	-0.660226	-0.743587	-0.638271	1.62084	0.578118	-0.244019	1.31827	-0.213444	TLS2
BrM16	-0.177157	-0.300548	-0.106214	-0.136814	-0.0612625	-1.24238	-1.00322	0.169864	0.25807	0.371377	0.0702129	-0.397894	0.644836	-0.754579	1.15402	0.630353	-0.274096	-0.853453	1.96592	-0.965391	0.0207216	-0.465104	0.209534	0.468416	-0.859509	-0.895117	0.190436	-0.213132	0.383008	-0.164469	0.277208	-1.44473	-0.258696	0.559398	0.0936383	-0.725764	TLS2
BrM17	-0.991361	-1.34379	-1.33547	-0.898709	-1.32324	-1.27495	-0.0216807	-0.125061	-0.0121208	0.334374	0.701409	-0.568842	-0.687299	-0.847072	-0.87405	0.0446385	-0.0338215	-0.560318	-0.69903	-0.32897	-0.438171	-0.0810793	-0.150812	-0.810641	-1.08193	-0.743229	-1.06074	-1.09331	-0.488297	-0.594005	-0.638271	-1.30487	-0.521106	-0.352708	1.19629	-0.4668	TLS1
BrM18	-0.879466	0.240139	-0.320532	-0.288783	0.136134	1.42662	1.20359	1.11768	0.425275	-0.754738	-0.71008	-0.62609	0.353272	0.0140424	-0.572817	-0.0618401	0.47857	0.317641	-0.69903	0.18477	0.113842	0.779618	0.486135	-0.0379009	-0.4657	-0.430021	0.351922	1.19919	0.799804	0.0220806	-0.43945	-1.04296	0.0818207	0.104358	0.674948	0.675743	TLS2
BrM19	1.79113	1.76957	1.70056	0.152714	0.528185	-0.708894	-0.500446	0.32173	-0.816558	0.354419	-0.42947	0.175189	-1.14889	-0.889093	0.669654	0.629474	-0.882508	2.09885	-0.69903	0.021763	-1.11958	-0.379751	-0.112271	-0.776956	-0.200678	1.81386	-1.1005	0.870366	-0.517596	-0.203412	-0.242121	0.924079	0.378234	0.244743	1.04492	0.062307	TLS2
BrM20	-1.35881	-1.34379	-1.9622	-0.475541	-1.5078	-1.2507	-1.00322	-1.06564	-1.56613	-2.07194	-0.926688	-1.07557	-1.03085	-1.10596	-0.82397	-0.812634	-0.347719	-2.14378	-0.69903	-2.23611	-1.11958	-1.15096	-1.22554	-1.02472	-1.12355	-1.34237	-0.424772	-1.14679	-0.660226	-0.815165	-0.638271	-1.18592	-2.68722	-1.22396	-0.616732	-1.44871	TLS1
BrM21	-1.40622	-0.00893092	-0.175281	-1.67092	-0.719707	-0.724357	0.772308	-1.06564	-1.179	-0.770984	-0.746079	0.173675	-0.980532	2.21466	-0.590466	-0.858187	-1.06257	-0.364842	-0.69903	1.04125	-1.11958	-1.09001	-1.28718	-1.14141	-1.04403	-1.02575	-1.12227	-1.02662	-0.616944	-0.869304	-0.638271	-1.48768	-1.42076	-1.75583	-1.55993	-1.37385	TLS1
BrM22	0.544405	-0.556904	-0.104682	0.509844	-0.0707535	0.232599	2.32044	1.7318	0.799622	0.795671	0.607252	0.533057	0.672753	1.37051	0.938747	0.174027	1.45333	0.403327	0.476448	0.542864	0.747564	0.455954	0.605828	0.741517	-0.0574447	0.277187	1.99916	0.789482	2.95942	1.78195	0.0180307	0.196877	0.461007	0.92173	-0.370279	1.43891	TLS3
BrM23	-2.29396	-1.34379	-1.04317	-0.762317	-1.5078	-0.528842	-1.00322	-1.06564	-0.00741068	-0.717607	-0.989907	-0.757413	-0.484289	-0.277812	-0.786125	-0.0218705	-0.556002	-0.0894575	-0.69903	-1.02716	-1.11958	-0.534888	0.942167	0.11576	-0.19497	-0.872837	1.46854	-1.25473	-0.660226	-0.330125	-0.153246	1.72677	-1.20248	-0.610186	0.423907	0.697382	TLS1
BrM24	-0.236855	-0.353947	-1.34476	1.04216	0.372089	-0.394134	-1.00322	-1.06564	-0.55618	0.859311	1.59464	-0.023216	0.0500564	-1.10596	0.13757	-0.851624	-0.462455	-0.0303174	-0.69903	-0.45839	-0.473045	-0.956245	-1.03215	0.614905	-0.264175	-0.688884	-0.218122	-1.18571	-0.518289	-0.902526	-0.638271	1.51473	-0.775643	-0.0265679	-0.996393	-1.24306	TLS1
BrM25	0.664164	0.0907721	0.715046	1.67531	1.19289	1.00361	1.86143	0.777689	2.53399	1.83944	1.24033	1.37354	0.584162	0.430178	2.00152	1.95117	0.376298	0.111234	-0.69903	1.39821	1.48755	1.44623	1.65125	1.5474	0.614702	-0.592882	1.66594	1.13085	0.505949	0.203743	2.15701	1.46965	0.779964	1.70371	0.789284	2.62252	TLS3
BrM26	0.0259137	0.233125	0.17994	-0.794858	0.391324	-0.243928	-1.00322	-1.06564	-0.800038	0.551952	0.146521	-0.30224	0.0308724	-0.745052	-0.581318	-1.29204	-0.363927	-0.508292	-0.69903	0.171199	-0.682917	-0.515215	-1.03882	-0.965485	-0.921495	0.31387	-0.807963	-0.427528	-0.660226	-0.862831	-0.638271	0.581367	0.469492	-0.047198	-0.509468	-0.658517	TLS1
BrM27	0.383524	-0.925297	-0.74316	-0.520789	-0.864456	-0.676272	0.35226	1.95734	-0.887603	-1.4042	-1.25878	0.393354	-1.14889	-0.956597	1.47455	-0.639583	-1.24537	0.764618	0.327165	-0.228659	-0.652808	-0.89521	-0.796603	-0.655342	-0.584337	0.84763	-0.337896	-0.482302	-0.660226	-0.828341	-0.638271	0.830331	-0.365615	-0.970353	-0.877852	1.47286	TLS1
BrM28	1.58044	0.855274	1.43554	2.1266	1.59317	-0.00034319	-1.00322	0.921953	1.27139	0.773108	0.950212	0.370948	0.503936	-0.762889	1.57705	1.59965	0.928369	-0.210096	1.59609	-0.412629	0.556431	1.28016	1.466	1.52745	0.722652	-0.119293	-0.85372	0.912668	-0.540476	-0.724569	-0.638271	1.12901	0.946637	1.01794	0.305761	0.653018	TLS3
BrM29	-0.0321182	0.0665853	-0.0277047	-0.326061	0.0817458	-1.02152	-1.00322	-0.438078	-0.267141	0.436112	0.143823	-0.797805	-0.725448	-0.661738	0.198875	-0.138535	-0.486795	0.203863	-0.69903	4.33713	-0.501626	-0.437467	-0.109758	-0.729634	0.662518	-0.208522	-0.889793	-0.650997	-0.551928	-0.346431	-0.0636311	-0.810758	-0.137043	0.424588	-0.281416	-0.0338944	TLS1
BrM30	-0.280809	-1.34379	0.0632161	0.462843	-0.273855	-0.911889	0.0421749	0.204426	0.240547	0.806537	1.37154	-0.00444076	0.297016	0.457967	0.257645	0.452149	0.827732	0.315438	-0.69903	-0.174731	0.565652	0.742893	0.673679	0.214618	-0.190718	3.64266	0.537616	-0.676459	1.32991	0.986354	0.0282193	-0.853498	-0.0265815	-0.379584	-1.04944	-0.24791	TLS2
BrM31	-0.475461	-0.0847739	-0.670067	-1.01411	-0.326389	0.7749	0.0846573	1.40823	-1.00598	-1.24715	-1.25878	0.145715	-1.0107	-0.900237	-0.281009	0.137654	-0.507227	-0.574226	-0.69903	-0.617458	-0.77469	-1.15096	-0.669076	0.688844	-0.235716	-0.406263	-0.0645121	-0.377072	-0.525274	-0.528337	-0.638271	-0.51724	-0.285891	-1.36665	-1.83965	0.0540985	TLS1
BrM32	2.48726	2.63361	2.01124	0.709425	1.38322	2.7204	1.40361	1.4285	-0.00813599	0.030942	-0.230563	3.12042	-0.3825	0.387602	1.56608	0.297174	2.27504	1.8006	-0.330144	1.19807	0.218588	0.530252	0.316829	1.32339	-0.0813045	1.57988	-0.088115	3.21994	0.451235	0.342572	2.47939	0.327681	2.45573	1.4583	1.19842	1.47607	TLS3
BrM33	1.37667	1.43415	1.54657	1.72501	1.48572	2.64725	1.28419	1.25877	1.40555	0.726238	0.397073	2.05649	0.216651	0.715385	1.76691	1.5275	1.87404	0.145355	0.79617	1.07902	0.662295	1.87405	0.764266	1.98378	0.483199	0.672421	0.905698	2.72803	0.409077	1.25135	1.39922	-0.00427006	2.03799	1.38412	0.553011	1.49935	TLS3
BrM34	-0.52997	1.22152	1.75013	1.72406	0.689424	0.625113	-0.522811	-1.06564	1.67421	2.00136	1.85765	0.0932338	1.52282	1.9202	2.39111	2.75434	1.66538	0.324751	-0.194226	0.0851037	1.65392	1.87117	2.34297	2.3356	-0.887347	0.397853	0.222682	-0.18338	1.05097	0.515116	-0.261962	-1.43094	0.654453	1.75588	0.449959	-0.309269	TLS3
BrM35	0.356394	-0.358086	-1.47231	-0.76493	-0.32803	-0.857354	-0.649276	-0.0605853	-0.939485	0.403372	0.602452	0.0853883	-0.397869	0.205274	-0.884213	0.435658	-0.595958	-1.43378	1.94111	-0.510092	-0.989022	-1.15096	-0.803799	-0.911125	-1.07845	-1.02124	-0.932402	-0.667677	-0.564959	-0.902526	-0.12787	-0.0883355	-1.57152	-0.903711	-0.821978	-1.3874	TLS1
BrM36	1.93899	1.2619	1.32613	0.677129	2.44282	0.825778	1.92785	0.437078	1.05901	1.55036	1.74222	1.16767	0.769481	2.13732	1.04355	0.310332	1.30715	0.508442	1.08183	0.966874	1.26899	1.63047	0.830298	0.963143	1.77333	0.786984	2.46212	1.03669	3.6711	3.8869	-0.0697947	-0.18973	1.03237	1.1496	0.299856	2.67956	TLS3
BrM37	1.39795	-0.361739	-0.437122	-0.931204	0.362427	1.20731	-1.00322	-1.06564	-0.675648	-0.209007	-0.400545	1.20354	-0.242098	-0.959456	-0.194756	0.850853	-0.140867	0.117049	-0.69903	-0.514475	-0.87105	-0.899929	-0.893618	-0.455129	-0.843074	-0.413402	-0.934016	1.04089	-0.475249	-0.902526	-0.371509	-0.995278	0.546445	0.471574	0.918157	-0.549139	TLS2
BrM38	0.620219	1.78979	1.352	0.586954	1.18226	-0.251	0.210035	0.517199	1.2721	0.706081	1.47154	1.02183	0.542212	1.71667	0.447377	-0.230307	0.768404	1.37432	1.32536	1.21476	1.26675	1.98741	1.55184	0.577617	0.391665	2.18651	1.85973	0.351496	1.85618	2.26339	0.224001	-0.421399	1.02615	1.25758	0.574926	0.989002	TLS3
BrM39	1.86485	1.17782	1.69135	0.984604	2.5943	1.91901	1.19267	1.73707	2.20533	1.82334	2.50159	0.233933	1.05212	1.12503	-0.0469525	1.67786	0.598951	0.246989	3.26348	1.29351	2.3634	1.6083	1.0702	1.27608	1.37495	0.602159	2.00156	2.20961	1.42301	0.579397	1.10246	0.790906	1.26049	2.29584	1.22248	1.35424	TLS3
BrM40	0.39124	0.790023	0.530926	0.900036	1.64906	0.904922	0.278917	1.04747	1.15804	1.76631	1.29385	1.45407	0.379191	-0.0230654	1.32023	-0.132145	0.362197	0.806825	-0.414463	-0.115975	1.50156	1.35611	1.5086	0.827105	-0.836556	1.1113	-0.766404	1.39259	-0.244471	-0.449367	-0.423067	-0.95985	0.662235	0.839972	-0.433375	0.0576127	TLS3
BrM41	0.441125	0.561762	0.218477	0.0983189	-1.04554	-0.256122	-1.00322	1.8128	-0.620564	-0.686567	-1.25878	0.463769	-0.824371	-0.353785	0.102577	0.176468	0.98978	1.25333	-0.69903	-0.875565	1.75248	-0.350826	-0.33875	-0.0633147	-0.226479	0.666378	0.279177	0.37457	0.672334	-0.152704	-0.638271	-0.793159	0.351677	0.400072	1.5566	-0.8769	TLS2
BrM42	1.51474	1.45456	1.88546	1.49792	1.94311	2.17136	1.28848	0.941342	1.34134	1.23962	1.52158	0.86578	0.67633	0.227076	0.247079	-0.767222	0.124539	1.34529	0.177099	0.974828	0.966579	1.37395	0.640804	0.636148	0.61517	0.387808	0.354427	1.6363	-0.538755	0.746215	0.72973	0.662764	1.32739	1.70164	0.891091	0.329009	TLS3
BrM43	-0.395007	-0.549356	-1.46198	0.0407191	-0.923205	-0.619783	-0.428737	-1.06564	-1.05468	-1.00246	1.43062	-1.70046	-1.14889	-0.853876	0.114027	-0.28823	-0.861654	-1.5861	-0.69903	-1.2583	-1.11958	-1.15096	-1.02091	-0.711146	-0.584996	-1.21063	-0.791878	-1.0442	-0.660226	-0.902526	-0.397146	-0.446196	-1.62415	-0.924344	-1.69939	-1.24787	TLS1
BrM44	-0.415287	-0.216435	-0.448818	0.311321	-0.853038	0.9573	-0.356794	0.674689	0.844901	-0.128124	-0.733127	-0.172681	0.412281	-0.482163	-0.29523	0.924665	-1.38196	1.13042	-0.69903	-0.714005	0.916741	0.0664943	0.257358	1.21242	-0.796163	0.157404	-0.439847	-0.100128	-0.210911	0.0659589	-0.360107	-0.218704	0.0574739	0.2179	1.64436	0.494356	TLS2
BrM45	2.00968	0.274796	1.61121	1.66203	1.75253	-0.435876	0.966648	-1.06564	1.88576	1.99196	2.66429	0.254714	0.354442	0.264228	1.36212	0.219008	2.34195	-0.509665	0.382353	1.42628	1.91845	1.78754	1.19035	2.1216	1.78937	-0.804932	0.576987	0.290063	0.156138	0.735921	1.79849	0.315552	1.47628	1.21745	0.468407	1.40525	TLS3
BrM46	0.870271	-0.262728	-0.57151	0.165041	1.50706	0.546965	0.321847	0.601898	-0.048056	-0.264669	-0.981673	0.944821	1.25659	-0.336291	0.210014	0.311876	0.724482	0.414422	-0.350489	-0.322492	-0.185968	0.0725991	-0.47906	0.31754	-0.546295	0.337281	-1.04734	0.908959	-0.660226	-0.465815	-0.375803	0.395516	0.988058	1.11972	0.817127	-0.0337954	TLS2
BrM47	0.501352	-1.09572	-0.127237	0.0893916	-0.241532	-0.0799041	-0.610719	0.774478	-0.130171	0.408402	-0.591958	-0.460039	-0.346101	-0.941138	-0.441805	-0.552762	-0.0132868	0.997567	0.765414	-0.510428	0.176839	0.0721552	-0.277082	0.2043	-0.27399	0.875581	-0.332173	-0.220657	-0.553132	-0.820374	0.173043	0.200518	0.982985	1.35835	0.0688407	-0.300314	TLS2
BrM48	-1.47878	-0.561539	-1.23981	-1.89893	-1.11287	-1.36324	0.664891	-1.06564	-0.902264	-1.37106	-0.825187	-1.55114	-0.681161	-1.10596	-0.530699	-1.19886	-0.617047	-0.233773	-0.69903	-0.951017	-0.730379	-1.00671	-0.759712	-0.206334	0.435388	-0.705127	-1.31285	-0.94224	-0.660226	-0.747143	-0.345974	-0.448165	-1.05025	-0.669018	-0.743219	0.0731704	TLS1
BrM49	-1.16527	2.1331	-0.49402	-1.63952	-1.38813	2.99313	-1.00322	-0.169886	-1.46607	-1.84118	-1.16963	-1.30283	-0.939323	2.73458	-1.64476	-1.4647	-1.18881	0.518316	-0.288652	-0.847268	-1.11958	-1.15096	-0.959883	-1.12044	-1.02191	0.367197	-0.72921	-0.716668	-0.660226	-0.59265	-0.479688	-1.3455	-2.13329	-1.54323	0.301449	-1.45806	TLS1
BrM50	-0.364835	0.045568	-0.0241721	0.419268	-0.0606014	0.570153	-1.00322	-1.06564	1.07252	0.315677	0.636	0.336561	0.102376	-0.0960944	0.0817283	1.59147	-0.086574	-0.232139	-0.69903	-0.139763	0.248824	0.201224	1.31831	0.34805	0.0184199	-0.894784	0.95705	-0.423141	-0.0660931	0.00780098	-0.638271	0.0385834	-0.378808	0.599984	-0.577096	0.760233	TLS2
BrM51	-2.40281	-1.34379	-1.08309	-0.223412	-1.5078	-1.36324	-0.621069	0.73569	-1.2926	-0.99256	-1.25878	-1.73053	-1.14889	-0.945892	-1.3958	-0.87337	-1.21417	-1.26672	-0.69903	-0.921245	-0.181952	-0.652272	-1.23796	-0.505191	-0.677418	-0.120588	-1.15491	-0.886326	-0.660226	-0.902526	-0.638271	-1.4103	-0.530142	-1.08727	-1.54777	-1.07368	TLS1
BrM52	0.30991	-0.519765	-0.602685	-0.253101	-0.980787	-0.257271	-0.127316	-1.06564	-0.745506	-0.50389	-0.410697	-0.601	-0.39528	-0.882746	2.37251	1.16283	-0.309747	0.298696	-0.150376	0.337837	-0.746631	-0.485103	-0.678142	0.262557	0.383937	0.264354	-0.0632128	0.130447	-0.513205	-0.498189	-0.23041	1.5296	0.674693	1.30037	0.0526797	-0.115745	TLS2
BrM53	0.513583	0.355252	1.27859	0.246312	-0.374697	-0.032713	-0.489009	-0.246333	-0.559534	-0.831121	-0.681729	0.248845	-0.499628	-1.10596	-1.20414	-0.620923	0.000892157	0.972218	0.813091	-0.230507	-0.921143	-0.623794	-0.680304	-0.429317	-0.452872	0.510372	-1.31285	-0.340709	-0.660226	-0.686371	0.699117	-0.858041	0.0202902	-1.03581	-0.0469711	-0.681385	TLS1
BrM54	-1.49034	-1.34379	-0.459856	-0.542587	-0.947817	0.74769	-1.00322	0.437812	-0.250293	-1.09556	-0.244854	-1.59885	-0.272716	-0.0873498	-0.352421	-1.01651	-0.644972	-1.933	-0.108018	-0.851821	-0.280458	-0.934518	-0.768375	-1.21583	0.0386192	-1.01653	-0.0102623	-0.486393	0.433671	1.64368	-0.638271	0.907108	-1.81877	-0.839689	0.0266412	0.543885	TLS1
BrM55	0.703705	-0.785928	-0.26812	-0.203472	0.21131	0.709285	1.37203	-1.06564	-0.696347	-0.543293	-1.25878	-0.122097	-0.481172	-0.0650882	-0.652559	-0.221351	-0.250116	1.20657	-0.69903	-0.255987	-0.203471	-0.305987	0.173362	0.538477	0.460572	0.0695033	1.057	0.900103	0.272565	-0.584603	0.259297	1.08171	0.689286	0.549084	0.333507	0.687782	TLS2
BrM56	1.21598	-0.796878	-1.18225	-0.199089	-0.526476	-0.591923	0.345968	-1.06564	-0.417353	-0.996571	-0.936081	-0.0199963	-0.320281	1.11168	-0.866854	-1.32715	-0.143582	-1.18441	-0.69903	-0.0488694	-0.287034	-0.503064	-1.03165	-1.06562	-0.733213	-1.13656	1.71612	0.0486819	-0.181808	-0.226484	-0.638271	-0.0871682	-0.788868	-1.38146	-1.85747	-0.255317	TLS1
BrM57	-0.0512148	0.936782	0.590576	0.619224	0.478772	-0.104098	0.263494	1.02087	0.0243744	0.446731	-0.383997	-1.01171	0.245934	-0.545409	0.447439	0.0274076	-0.67112	0.798511	0.774673	-1.2484	-0.52379	0.0153901	-0.31922	0.400562	-0.740781	-1.14184	-1.31285	0.793008	-0.660226	-0.902526	-0.393534	-0.156741	0.250911	0.697063	-0.292354	-0.352507	TLS2
BrM58	0.903073	1.34631	1.80325	1.95441	1.18083	1.30086	0.542972	-0.259982	1.36889	1.26245	1.43276	0.887436	1.77917	0.686428	1.16248	0.223449	0.595194	0.595535	2.33242	0.600978	2.05156	1.6909	2.30394	2.15694	0.626252	-0.0317258	1.88289	0.666802	1.48596	1.76107	0.407959	1.96508	0.968974	2.00015	-0.103307	2.16336	TLS3
BrM59	0.815664	0.37319	0.544495	-0.392561	0.37367	-0.586512	-0.0943829	1.28779	-1.20753	-1.30907	-0.951493	0.509766	-0.948217	-0.559921	-0.293568	0.0566055	-0.716925	1.84728	-0.308567	0.304857	-0.729236	-0.45752	-0.434591	-0.117507	0.0291836	1.06508	-1.01926	0.606587	-0.660226	-0.47952	4.32904	0.153721	0.0757107	-0.327888	1.77065	-0.419508	TLS2
BrM60	-0.61108	1.85141	1.44188	0.776288	0.439198	-0.661125	-0.206728	0.221125	1.0586	0.703641	0.177538	0.153918	-0.816104	-0.125291	0.623677	-0.212838	1.30813	0.899276	4.44007	0.796396	-0.105704	0.41463	-0.120058	1.09766	0.762187	-0.219778	-0.425332	-0.387941	-0.660226	-0.322745	1.71152	-1.09216	0.759819	0.28797	0.251738	-0.472663	TLS2
BrM61	-0.665102	-0.992136	-0.980926	0.865261	-0.955205	-0.724554	-0.461362	-1.06564	0.249963	0.251456	1.16038	-1.6116	-0.866961	-0.35253	1.54346	0.637627	-0.511001	-1.50177	-0.117601	1.39101	0.655821	-0.00300455	0.196434	-0.243406	0.817734	-0.923072	0.923008	-0.555874	4.35829	1.49851	-0.206937	0.755969	-1.05062	-0.620576	0.587339	0.813906	TLS2
BrM62	0.105984	-0.496791	-0.0811114	1.13002	0.230109	0.93151	0.850842	0.283931	0.552555	0.741507	1.0624	-0.205984	-0.543315	0.184372	-0.408376	-0.672031	1.60836	-0.319811	-0.351761	0.737384	0.404434	-0.0985606	-0.183017	0.314083	-0.335186	-0.188786	1.64197	0.612657	1.21622	-0.0164573	-0.13979	0.751766	0.277364	-0.518342	-0.129004	0.577517	TLS2
BrM63	-1.61727	-1.34379	-1.47527	-1.20663	-1.5078	-1.23489	-1.00322	-0.321317	-0.980795	-1.50433	-1.05508	-1.33197	-1.01422	-1.10596	-1.2701	0.848922	-1.2815	-0.563268	-0.69903	-1.23533	-1.11958	-0.812145	1.77515	-1.21583	-0.253028	-0.868106	-0.955192	-1.0462	-0.660226	-0.801876	-0.638271	0.515229	-1.45716	-1.00411	-0.140229	0.0267417	TLS1
BrM64	-0.182485	-0.420087	-0.030303	0.0603632	-0.70893	-0.938798	-0.207383	-0.667867	0.926267	0.74953	0.832418	-0.885836	1.3179	0.637993	0.622377	-1.11347	-0.176856	-1.92954	-0.216039	0.130919	0.408692	0.263784	0.771838	-0.194858	-0.349925	-0.785967	1.41563	-0.727285	-0.469429	1.30319	-0.27772	0.396203	-0.323541	-0.569152	-0.097048	0.291983	TLS2
BrM65	-2.33465	-1.34379	-1.60246	-1.57727	-1.5078	-0.937298	-1.00322	-0.490352	-0.902996	-1.39682	-0.967899	-1.97744	-1.14889	2.49927	-1.54439	-0.131658	-1.54466	-1.06926	-0.69903	-1.28248	-0.862361	-0.89121	-1.18644	-1.21583	-1.07699	-1.011	-1.1629	-0.976591	-0.660226	-0.501697	-0.638271	-1.52996	-1.19325	-1.77767	-0.40829	-1.602	TLS1
BrM66	-0.687111	0.158895	-0.0369381	-0.20527	0.019307	0.373064	-1.00322	-1.06564	0.471445	0.226269	0.199452	-0.180502	-0.402127	-0.712021	-1.49998	-1.23238	-0.604022	-0.87215	-0.520134	-0.994	-0.568971	1.61886	-0.808494	-0.507255	3.92701	-0.802866	0.274949	-0.986844	-0.476101	-0.544605	-0.502011	-1.13026	0.35543	-0.836937	-0.115619	-1.12285	TLS1
BrM67	1.9437	1.6875	0.443096	-0.00276656	0.811237	1.51049	1.64223	-0.538604	-0.0511881	0.0454138	-0.594198	2.24773	-1.055	-0.142745	0.373298	0.0638814	1.78714	1.70586	-0.0485553	0.741539	-0.354626	0.357031	0.0934101	-0.0875372	-0.296246	1.80732	-0.385816	2.24333	-0.251307	-0.202007	0.245667	-0.0828698	2.05544	1.05438	0.923436	0.535106	TLS3
BrM68	1.24967	0.963323	0.239378	1.45687	1.42076	2.22729	1.00378	0.683118	0.801556	0.793506	-0.449422	2.63778	0.806172	0.295892	1.53942	1.3145	2.27442	1.12378	-0.326611	1.54101	1.92547	0.651996	1.29783	1.60715	0.0764002	1.12877	0.232541	3.01048	-0.208116	0.500464	1.32072	0.709167	2.25455	0.898904	0.788555	1.88761	TLS3
BrM69	-0.94845	-0.557535	-0.45151	-1.30776	-0.957405	-0.613533	0.420506	0.413632	-0.747836	-0.418769	-1.09441	-0.917263	-0.0671643	-0.265263	-1.16794	0.484954	-0.714438	-0.310059	0.408163	-1.24101	-0.846546	-0.369187	-0.506746	-1.03942	-0.779126	-0.458803	-0.62004	-0.538169	-0.0265919	0.025753	-0.638271	-1.25798	-1.02237	-1.08044	1.86577	-0.638571	TLS1
BrM70	0.465868	0.761243	-0.0718926	-0.401133	1.2452	0.058835	-0.314814	-0.733068	0.988629	0.9873	1.05175	0.40304	0.271587	2.02051	-0.959855	-0.214056	1.20113	-0.776269	-0.69903	0.0755319	0.447801	0.269384	0.596902	-0.0155023	-0.358951	-0.231903	1.70091	0.226833	1.58581	0.0624381	-0.199879	-0.224653	0.111899	0.187881	1.88842	-0.398175	TLS2
BrM71	0.225218	1.13489	1.39763	1.52026	1.20937	-0.872629	1.19773	-0.375874	1.87654	1.61351	1.53027	1.45796	1.70236	2.28863	1.58411	1.68775	2.06604	0.511905	0.169691	1.55995	2.82596	3.27955	2.94722	2.01417	0.618872	1.69721	1.40238	1.06501	1.30358	2.6015	0.260555	-0.430012	1.2902	1.8204	1.32331	0.863956	TLS3
BrM72	-0.0721819	-0.402343	0.0268931	0.257996	0.353639	0.0530856	-0.791452	-0.733899	1.47657	0.750779	0.760587	0.219372	3.91078	0.185297	-0.792456	-1.0176	-0.498331	-0.0612333	-0.109238	0.490856	0.289684	-0.236305	-0.197732	-0.0580717	0.907173	-0.812321	0.852217	-0.242691	-0.452263	-0.381237	-0.483924	-0.762369	0.31101	-0.680945	-1.39536	-0.0464398	TLS1
BrM73	0.240844	-0.127308	-1.07051	-1.5499	-0.101275	-0.591167	-1.00322	0.513866	-0.934509	-0.411984	-0.530558	-0.778609	-0.439152	2.25041	-0.636751	0.0237034	-0.366011	-0.99369	-0.69903	-0.754267	-1.11958	-1.03056	0.0848546	-1.06932	-0.968455	-0.592045	-0.870192	-0.673015	-0.660226	-0.100588	-0.638271	-1.26966	-1.11741	-0.128627	0.814324	-1.41602	TLS1
BrM74	-0.397293	1.57619	1.64526	2.48763	-0.28212	0.317531	-1.00322	-1.06564	1.53103	0.973891	-0.211227	0.665131	0.814866	-1.10596	1.81158	2.83071	-0.583401	0.171492	-0.69903	0.608128	1.46884	2.46878	2.03531	1.86191	1.68859	-0.683968	-0.211997	0.402718	-0.660226	-0.0698441	1.34596	-0.189551	1.20368	1.79966	-0.437577	1.98843	TLS3
BrM75	0.793417	0.0752064	-0.433108	0.102416	1.34363	0.485991	-1.00322	-0.364931	-0.410189	-0.105227	-0.0719239	-1.26066	-0.390156	-0.367179	-1.06394	0.145045	-1.50213	0.813516	-0.69903	-0.155927	-0.332029	-0.577703	-0.356313	-0.675108	-0.5063	1.96548	0.187877	-0.203824	-0.212011	-0.637811	0.00535216	0.136595	-0.688015	-0.206435	0.00193213	0.338328	TLS1
BrM76	-0.640568	-0.099671	-0.0614322	0.207256	0.581631	-0.346319	-0.632665	-1.06564	0.529766	1.04754	0.960157	-0.0238054	0.630622	-0.133197	0.258738	0.114142	1.48807	-1.99776	-0.69903	0.265496	0.336438	0.506357	0.80067	0.852503	-0.268217	0.43864	-0.371717	-0.747177	0.288386	0.765573	-0.356353	-0.490779	0.470665	0.967345	0.599662	-0.0325859	TLS2
BrM77	0.637773	-0.441773	-0.933467	0.161697	2.08684	-0.742618	-0.393486	-0.778377	-0.953826	1.00935	0.32374	-0.50971	-0.969429	-0.666792	-0.470372	-1.09009	-1.1392	-0.822983	-0.69903	-0.983231	-0.993437	-1.02313	-1.30991	-1.06035	-1.03818	-0.144398	-1.17209	-1.18846	-0.660226	-0.866792	-0.638271	-1.15734	-0.17987	-0.0771023	-1.54526	-1.35026	TLS1
BrM78	1.07534	2.72355	2.4258	-0.125592	-0.737314	-0.865289	1.51862	2.37912	-0.911331	-0.459145	0.0030924	0.566171	-0.82927	0.0147822	0.30334	-0.940232	0.632345	1.88592	-0.239396	0.475548	-0.233014	-0.464734	-0.720509	-0.178536	-0.348511	1.82059	-0.97438	-0.224469	-0.660226	-0.902526	-0.294641	0.584404	0.660483	0.109189	1.18346	-0.580519	TLS2
BrM79	-1.46974	-1.34379	-1.52106	-1.46229	-1.2395	-1.36324	-0.35316	0.238494	-1.05346	-0.958006	-1.05438	-1.10568	0.473973	-0.904946	-1.77262	0.175507	-0.934912	-1.63196	-0.448186	-0.749391	-1.11958	-1.15096	-1.16487	-1.21583	0.783272	-1.22139	-0.756011	-1.19071	-0.3469	-0.851092	-0.638271	-1.50947	-0.736975	-0.786452	-1.27259	-1.55947	TLS1
BrM80	0.477586	0.681189	0.164813	-0.868021	0.310512	-0.478529	0.196165	-1.06564	-1.17114	0.126144	-0.775677	0.867402	-1.02664	0.823589	-0.58873	-1.05549	-0.457963	0.418253	-0.474168	0.340817	-0.884363	-0.652321	-0.741734	-0.553546	-1.04055	-0.274355	-1.13448	-0.035305	-0.660226	-0.856428	-0.467534	1.30272	0.388268	-1.03461	-0.828608	-1.04964	TLS1
BrM81	-0.915568	-0.651306	-0.48576	-1.22536	-1.16202	-0.965927	-1.00322	0.550614	-0.580082	-0.554536	-0.87921	-0.804811	-0.129185	-0.730663	-0.794375	1.11135	-0.484751	-0.473403	-0.69903	-1.3038	-0.509518	-0.387245	-0.574487	-1.06477	-0.565762	-0.484873	-0.385828	-0.723985	-0.251314	0.229647	-0.386613	-1.48338	-0.977683	-0.559751	1.97868	-0.0746019	TLS1
BrM82	0.825127	0.774379	1.30546	1.22812	1.22465	1.77115	2.18312	0.978811	1.37405	0.623481	0.265225	1.73798	0.633164	0.654176	1.03525	0.972339	0.801852	1.26129	1.34189	1.00864	1.65474	0.586903	0.82501	0.546601	0.391269	-0.0881522	1.47219	1.70806	0.667599	0.242326	2.31305	2.25718	0.481471	1.36025	1.1159	1.08158	TLS3
BrM83	-0.363846	-1.34379	-1.50994	-0.234427	-0.61529	-0.685617	-1.00322	0.161237	-1.42264	-2.07194	-1.25878	-1.25196	-1.14889	-1.10596	0.680281	1.02831	0.56675	-0.848674	-0.69903	-1.18467	-1.11958	-0.469947	-1.29046	-0.677611	-1.06577	-0.934935	-0.250898	-0.917484	-0.660226	-0.902526	-0.638271	1.13381	-1.24272	-0.353638	0.249711	-1.08263	TLS1
BrM84	-0.54009	-0.841829	-0.87981	-1.9365	-0.323462	-0.38797	-1.00322	-0.194858	-0.672611	-0.62163	-0.91319	-0.562003	-0.762083	0.7753	0.252368	-0.781466	-1.44247	-0.313781	-0.398905	-0.381557	-0.812192	-1.15096	-1.21912	-1.07965	-1.01351	-0.688596	-0.81687	-0.561824	-0.50308	-0.221147	-0.638271	-1.03813	-1.12966	-0.404323	1.18557	-1.27314	TLS1
BrM85	-1.44563	0.622334	0.467311	-0.7154	-0.845529	-0.210027	-0.530291	-1.06564	-0.220002	-0.26304	-0.592648	0.979542	2.49152	-0.577494	-0.0462674	-1.10201	0.297975	-0.686423	-0.69903	-0.906741	-0.507997	-1.15096	-0.0266277	-0.994464	-0.137663	0.541215	-0.410709	-0.402274	-0.660226	-0.800713	-0.638271	-1.50883	-0.750762	-0.109758	-0.0972985	-0.84004	TLS1
BrM86	-1.69466	-1.34379	-0.696402	-0.961712	-1.15532	-0.160506	-1.00322	-0.0956211	-0.392329	-1.1009	-0.582741	-0.980742	-1.14889	-0.270436	0.153318	0.545259	-0.545932	-1.60238	-0.69903	-1.5534	-0.498334	-0.704795	0.0925044	-1.21583	-0.53031	-1.16386	0.439363	-0.942729	-0.660226	1.61463	-0.638271	0.636128	-1.23613	-1.18312	0.85719	-0.529345	TLS1
BrM87	-0.460669	0.114386	-0.07166	-0.683279	0.279064	0.1484	-0.623891	0.394577	-0.397304	-0.186764	0.102458	-0.924969	0.0737565	-0.192756	0.622537	0.0386749	0.559169	-1.28749	-0.313974	-0.442061	0.256633	0.0993364	0.139084	-0.305801	-0.616605	1.63853	0.535734	0.434102	1.41534	0.641376	0.360953	0.809366	0.0350747	1.80402	0.663181	-0.334071	TLS2
BrM88	0.867351	0.333607	0.185077	0.113113	0.854355	-0.224235	-0.5271	-1.06564	0.276636	1.17863	1.46091	-0.53579	-0.0402578	-0.277288	-0.689109	-1.0985	-0.683817	-2.06937	-0.3615	-0.213481	-0.175254	-0.310289	-0.360925	-0.581681	-0.889639	0.854923	0.352742	-0.233401	-0.104586	-0.799911	-0.638271	-0.122511	0.168693	-0.147346	-0.0306901	-1.06863	TLS2
BrM89	-0.542506	-1.34379	0.671032	1.33722	-0.569664	0.398165	1.01687	-1.06564	0.910948	0.426062	1.00153	-0.486755	0.760694	0.709726	0.00501509	-0.837116	0.329201	0.188223	1.4308	0.428008	0.31453	0.71321	0.780482	0.637746	1.29442	-0.603343	1.49644	0.21977	1.4264	2.12658	0.191312	0.442706	0.122223	0.313353	-1.90491	1.32026	TLS3
BrM90	0.509437	0.0195821	0.304511	0.10356	0.539481	0.318549	1.82845	1.04708	0.465941	-0.00111294	-0.480072	1.0975	0.02888	1.15432	1.09657	1.35283	-0.417713	0.979474	0.665733	0.300905	0.699221	0.481833	0.187068	0.658175	-0.0718667	0.207936	0.445746	1.36805	0.510721	0.909623	0.583717	-0.674149	0.773994	0.249287	0.753131	0.62118	TLS2
BrM91	0.672116	-1.03881	-0.455968	-0.878971	-0.14994	-1.12749	0.294076	0.701066	-0.588062	-1.07141	-0.876135	1.08105	-0.656669	-0.902235	-0.690571	0.766006	-0.00806139	0.781267	-0.200303	-0.825818	-1.11958	-0.967319	-0.67494	-1.21583	-0.499258	0.0578276	-0.811737	-0.230218	-0.285189	-0.902526	0.344873	0.958257	-0.74462	-0.989449	-0.10129	-0.446953	TLS1
BrM92	0.518902	0.156809	0.795484	1.38996	0.275457	1.04422	1.89491	2.60252	1.45803	0.769313	0.545736	-0.154712	1.52815	1.60369	0.830543	1.07683	1.37585	0.679747	1.0938	1.03979	1.9117	1.62105	1.68324	1.1867	1.14753	0.770513	2.62509	0.626309	3.10734	2.87259	1.5713	1.74316	1.11398	0.540105	-0.517903	1.35056	TLS3
BrM93	0.0881233	0.345863	-0.0842727	-1.20749	-0.826606	-0.746756	-0.734633	-1.06564	-1.14585	-1.48465	-1.14722	-0.0346146	2.87665	0.403805	-0.98019	-0.769595	-0.21087	0.638778	-0.69903	-0.918581	-0.847909	-0.400534	-1.0414	-1.21583	1.14137	-0.44278	-0.622699	-0.0790663	-0.394225	-0.746967	-0.638271	-0.491126	-0.249234	-1.02307	-0.259309	-0.387919	TLS1
BrM94	0.162876	1.14122	0.322911	-0.721437	-0.0181189	-0.0225892	0.486851	-0.610035	-0.648489	-0.884602	-1.25878	-0.707855	-0.824712	-0.688236	-0.250633	-1.16827	0.796713	-0.588159	0.369023	0.915707	-0.31841	-0.237769	0.379817	-0.8594	0.266101	-0.289955	-0.913828	0.163691	-0.372623	-0.249197	-0.422762	-0.611125	-0.263073	0.0381385	-0.275127	0.406226	TLS1
BrM95	0.0819874	-0.0225665	-0.0504433	0.0656301	0.276228	0.0456902	-1.00322	-1.06564	-0.383063	0.0415032	-0.637336	-0.15585	-0.959255	-0.588606	-0.116514	0.985564	-1.10716	0.620259	-0.69903	0.13173	-0.985462	0.0580777	-1.02538	-0.250649	-0.24053	0.447749	0.0235162	-1.03556	-0.380664	-0.392178	-0.638271	-0.563131	-0.618484	-0.959781	-0.813827	0.170829	TLS1
