# Supplementary material for: Identification and characterization of tertiary lymphoid structures in brain metastases
Source: Acta Neuropathol Commun. 2025 May 3;13:91. doi: 10.1186/s40478-025-02007-x (PMC12049775; doi:10.1186/s40478-025-02007-x)
Supplement: Supplementary file 5 — Supplementary material 5 [file 40478_2025_2007_MOESM5_ESM.xlsx]

## Sheet: Sheet1
TableS4. Percentage of CD20+and CD3+ cells
Independent melanoma brain metastasis cohort
MbrM-ID	% CD20	%CD3	TLS status
mBrM1	6.082	7665	TLS high+
mBrM2	3.187	3996	TLS intermediate+
mBrM3	3.152	3344	TLS intermediate+
mBrM4	2.653	7207	TLS intermediate+
mBrM5	2.204	3602	TLS intermediate+
mBrM6	2.225	3306	TLS low+
mBrM7	1.991	1440	TLS low+
mBrM8	1.816	3465	TLS low+
mBrM9	1.63	2005	TLS low+
mBrM10	1.596	1601	TLS low+
mBrM11	1.538	3139	TLS low+
mBrM12	1.492	2075	TLS low+
mBrM13	1.127	1264	TLS low+
mBrM14	1.084	2729	TLS low+
mBrM15	1.012	2752	TLS low+
mBrM16	0.894	1633	TLS low+
mBrM17	0.884	4.403	TLS low+
mBrM18	0.839	2.171	TLS low+
mBrM19	0.827	7.525	TLS low+
mBrM20	0.776	3556	TLS low+
mBrM21	0.674	3122	TLS low+
mBrM22	0.423	0.437	TLS low+
mBrM23	0.343	1318	TLS low+
mBrM24	1.216	0.813	TLS negative (perivascular ≤ 500 ICs)
mBrM25	0.887	1225	TLS negative (perivascular ≤ 500 ICs)
mBrM26	0.711	1232	TLS negative (perivascular ≤ 500 ICs)
mBrM27	0.569	3888	TLS negative (perivascular ≤ 500 ICs)
mBrM28	0.498	6.499	TLS negative (perivascular ≤ 500 ICs)
mBrM29	0.176	0.515	TLS negative (perivascular ≤ 500 ICs)
mBrM30	0.129	0.801	TLS negative (perivascular ≤ 500 ICs)
mBrM31	0.114	1417	TLS negative (perivascular ≤ 500 ICs)
mBrM32	0.108	0.441	TLS negative (perivascular ≤ 500 ICs)
mBrM33	0.029	0.106	TLS negative (perivascular ≤ 500 ICs)
mBrM34	0.639	0.584	TLS negative (difusse ICs)
mBrM35	0.315	3001	TLS negative (difusse ICs)
mBrM36	0.242	0.988	TLS negative (difusse ICs)
mBrM37	0.21	0.238	TLS negative (difusse ICs)
mBrM38	0.149	0.823	TLS negative (difusse ICs)
mBrM39	0.136	0.398	TLS negative (difusse ICs)
mBrM40	0.103	0.732	TLS negative (difusse ICs)
mBrM41	0.1	0.917	TLS negative (difusse ICs)
mBrM42	0.087	0.326	TLS negative (difusse ICs)
mBrM43	0.082	1.23	TLS negative (difusse ICs)
mBrM44	0.056	0.849	TLS negative (difusse ICs)
mBrM45	0.044	6.277	TLS negative (difusse ICs)
mBrM46	0.032	1.858	TLS negative (difusse ICs)
mBrM47	0.029	0.164	TLS negative (difusse ICs)
mBrM48	0.029	0.253	TLS negative (difusse ICs)
mBrM49	0.023	2.599	TLS negative (difusse ICs)
mBrM50	0.019	0.095	TLS negative (difusse ICs)
mBrM51	0.019	0.763	TLS negative (difusse ICs)
mBrM52	0.018	0.041	TLS negative (difusse ICs)
mBrM53	0.018	0.044	TLS negative (difusse ICs)
mBrM54	0.008	0.083	TLS negative (difusse ICs)
mBrM55	0.003	0.159	TLS negative (difusse ICs)
*IC =Immune cells
