# Supplementary material for: Identification and characterization of tertiary lymphoid structures in brain metastases
Source: Acta Neuropathol Commun. 2025 May 3;13:91. doi: 10.1186/s40478-025-02007-x (PMC12049775; doi:10.1186/s40478-025-02007-x)
Supplement: Supplementary file 6 — Supplementary material 6 [file 40478_2025_2007_MOESM6_ESM.xlsx]

## Sheet: Upregulated_genes_TLSpositiveBr
TableS5. Differentially expressed genes in TLS-positive and TLS-negative BrM
Gene Symbol	baseMean	log2FoldChange	lfcSE	stat	pvalue	padj
IGKV1-12	98.6064	9.6828	1.06535	9.08887	1.00074e-19	1.55197e-16
IGKV3-15	174.311	8.80629	0.942397	9.34457	9.22659e-21	1.9359e-17
IGHV1-69	131.542	8.3335	0.888174	9.38273	6.42865e-21	1.52869e-17
IGLC7	27.0898	8.15775	0.954978	8.54234	1.31533e-17	1.23464e-14
IGKV1-9	32.9311	7.92731	0.881859	8.98932	2.48763e-19	3.69714e-16
IGKV1D-39	43.5681	7.72943	0.987315	7.82873	4.9281e-15	2.19726e-12
IGKV1-39	82.5988	7.71921	0.912203	8.46216	2.62478e-17	2.22912e-14
IGLC2	991.133	7.66969	0.86564	8.86014	7.99125e-19	9.95472e-16
IGHA2	1569.77	7.59737	0.744766	10.201	1.96211e-24	9.99807e-21
IGKV1D-33	54.5101	7.57467	1.23699	6.12349	9.15502e-10	1.27062e-07
IGHV3-33	39.4204	7.52492	0.761553	9.88102	5.03193e-23	1.63167e-19
IGHV3-53	34.0001	7.46848	0.920929	8.10972	5.07349e-16	2.7841e-13
IGHV3-48	48.6348	7.41209	0.942488	7.86439	3.70911e-15	1.81233e-12
IGKV4-1	325.393	7.3961	0.809273	9.13919	6.29241e-20	1.0202e-16
IGHV4-31	17.8931	7.38787	0.84235	8.77054	1.77808e-18	1.98195e-15
IGHV2-70	28.4116	7.37023	1.22935	5.99521	2.03219e-09	2.63586e-07
IGLV3-1	160.497	7.33664	0.899856	8.15312	3.54648e-16	2.05771e-13
IGHV4-39	65.7183	7.32295	0.723537	10.121	4.45656e-24	1.76623e-20
IGKV3-20	314.346	7.26989	0.890208	8.16651	3.17441e-16	1.91912e-13
IGKV2-30	16.4534	7.26518	0.779853	9.3161	1.20699e-20	2.37939e-17
IGHV3-23	747.278	7.26384	0.970631	7.48362	7.23014e-14	2.60497e-11
IGKV3-11	107.853	7.24904	0.858765	8.44124	3.13984e-17	2.48878e-14
IGKV1-5	324.83	7.17647	0.810102	8.85872	8.09349e-19	9.95472e-16
IGKV1-17	27.3713	7.15987	0.914856	7.82623	5.02703e-15	2.2137e-12
IGHV5-51	170.556	7.12786	1.04008	6.85315	7.22404e-12	1.71783e-09
IGLV5-45	14.5935	7.09033	1.02561	6.91325	4.73664e-12	1.1572e-09
IGHV3-13	16.0232	7.05555	1.01582	6.94569	3.76618e-12	9.52738e-10
IGKV3D-15	12.5756	7.0485	0.984765	7.15755	8.21338e-13	2.34371e-10
IGHG3	1357.81	7.04382	0.681153	10.341	4.59608e-25	2.73229e-21
IGJ	567.266	7.03836	0.677471	10.3892	2.77763e-25	1.98151e-21
IGHV4-34	47.3992	7.03158	0.855844	8.21596	2.10476e-16	1.34062e-13
IGHV3-74	110.75	7.0276	0.960314	7.31802	2.51651e-13	8.38892e-11
IGHV6-1	22.4004	7.02631	0.895807	7.84356	4.37944e-15	2.0027e-12
IGHJ5	22.2639	7.01113	0.834384	8.40276	4.36103e-17	3.30965e-14
IGLV1-44	96.5452	7.00431	0.939767	7.45325	9.10701e-14	3.21622e-11
IGLV3-21	73.8026	6.9844	0.985394	7.08792	1.3614e-12	3.79373e-10
IGLV3-10	11.8086	6.95846	1.08854	6.39247	1.6323e-10	2.73345e-08
IGHG1	15576.1	6.91669	0.731661	9.45341	3.27966e-21	8.35588e-18
MUC21	93.3438	6.88963	1.53823	4.47893	7.50198e-06	0.000402994
IGLV2-14	266.733	6.87188	0.789476	8.70437	3.19357e-18	3.25461e-15
IGLV2-8	44.4409	6.86225	0.831958	8.24831	1.60648e-16	1.06114e-13
IGKV2-28	21.9648	6.82455	0.797008	8.56271	1.10245e-17	1.0628e-14
IGHV3-15	46.837	6.81299	0.945878	7.20282	5.89803e-13	1.74739e-10
IGHV3-11	62.1733	6.80872	0.892859	7.62575	2.42612e-14	9.10917e-12
GS1-179L18.1	17.143	6.80491	1.32441	5.13809	2.7755e-07	2.18542e-05
IGLV3-19	91.6653	6.79762	0.973485	6.98277	2.89409e-12	7.48039e-10
IGHG2	1084.59	6.77349	0.651762	10.3926	2.67981e-25	1.98151e-21
IGLC3	467.063	6.68131	0.679062	9.83902	7.64507e-23	2.27243e-19
IGHV3-20	8.54319	6.66707	0.94036	7.08991	1.34198e-12	3.76906e-10
IGLJ2	14.9087	6.60576	1.02567	6.44044	1.19127e-10	2.11401e-08
IGLL5	11.8998	6.44978	0.978455	6.59181	4.34511e-11	8.31853e-09
SFTPB	1594.04	6.43592	0.865085	7.43963	1.00968e-13	3.49652e-11
IGKV1D-12	9.1989	6.42214	1.19403	5.37855	7.50892e-08	6.86758e-06
IGHJ3P	14.5731	6.39289	0.825	7.74895	9.26541e-15	3.75555e-12
IGKV3D-20	27.3375	6.36799	0.992396	6.41679	1.39181e-10	2.37533e-08
IGKV1D-13	6.92548	6.36222	1.41319	4.50202	6.73098e-06	0.000366054
RP11-818F20.5	13.877	6.31906	1.40663	4.49233	7.04491e-06	0.000381313
IGHV3-72	18.6652	6.30249	1.10721	5.69221	1.25403e-08	1.38482e-06
KRT16P3	30.1072	6.27705	1.68034	3.73559	0.000187276	0.00606572
IGHJ6	17.5747	6.23942	0.869683	7.17436	7.2648e-13	2.08974e-10
IGKJ4	6.89935	6.18151	0.937834	6.59126	4.36111e-11	8.31853e-09
IGHV4-4	11.1443	6.18024	1.16629	5.29904	1.16413e-07	1.02274e-05
IGHV2-5	66.6505	6.14453	0.91594	6.70844	1.96715e-11	4.2525e-09
SLCO1B3	9.57551	6.13345	1.38762	4.42012	9.86445e-06	0.000506266
IGKV1-27	26.9056	6.12267	1.00958	6.06455	1.3232e-09	1.78777e-07
IGLV1-47	28.6456	6.12045	0.822275	7.44331	9.81925e-14	3.43375e-11
IGKV2-24	15.1924	6.09384	0.920649	6.61907	3.61472e-11	7.08425e-09
IGHV1-8	14.4625	6.09139	1.00303	6.07296	1.25571e-09	1.70954e-07
IGHV3-7	111.769	6.0874	0.911272	6.68012	2.38753e-11	4.99094e-09
IGHV3-66	7.268	6.08093	1.10881	5.48419	4.15361e-08	4.08141e-06
IGHV1-24	23.0428	6.0752	0.915977	6.63248	3.30097e-11	6.61473e-09
IGHV3-21	112.874	6.04354	0.967254	6.24814	4.15377e-10	6.33166e-08
SLC17A3	22.1516	6.03165	1.35882	4.43889	9.0423e-06	0.000472225
IGHV1-2	93.7098	5.9858	0.9987	5.99359	2.05255e-09	2.65262e-07
IGHJ4	7.58247	5.96495	1.024	5.82513	5.70665e-09	6.80771e-07
IGKJ5	11.6577	5.93472	0.99491	5.96508	2.44514e-09	3.10085e-07
CXCL5	104.85	5.93085	1.08193	5.48176	4.21124e-08	4.12667e-06
IGHV1-3	5.77553	5.92217	1.1515	5.14299	2.704e-07	2.13855e-05
IGKV1-6	11.9105	5.85726	1.05776	5.53741	3.0698e-08	3.09312e-06
KIAA0125	31.6581	5.82559	0.72501	8.03519	9.34368e-16	4.83014e-13
KRT16P2	198.707	5.82092	1.62374	3.58487	0.000337244	0.00970875
QRFPR	21.2849	5.78433	1.40137	4.12761	3.66553e-05	0.00157146
IGHV3-49	15.5137	5.7556	1.03309	5.57125	2.52914e-08	2.59976e-06
HTR2C	12.6731	5.74251	1.38793	4.13746	3.51175e-05	0.00151647
IGHGP	448.585	5.73578	0.84304	6.80368	1.01977e-11	2.31683e-09
IGHA1	2756.99	5.72929	0.687494	8.33359	7.84272e-17	5.58493e-14
IGKV2D-29	4.47705	5.72751	1.0518	5.44542	5.16831e-08	4.95098e-06
IGHV1-46	18.0656	5.71324	0.874364	6.53416	6.39668e-11	1.19457e-08
IGKJ3	5.6298	5.70743	0.95783	5.95871	2.54232e-09	3.18183e-07
IGKV2D-28	9.10042	5.70626	0.887471	6.4298	1.27774e-10	2.21241e-08
IGLV3-9	5.55124	5.68726	1.0541	5.39535	6.83913e-08	6.30348e-06
IGKV1-33	42.6874	5.66947	1.11769	5.07249	3.92645e-07	2.99258e-05
MYOC	5.4044	5.65525	1.20991	4.67409	2.95259e-06	0.000177002
RP11-774D14.1	27.7936	5.63659	1.48398	3.79828	0.000145702	0.00499236
AC096579.7	13.5188	5.60032	0.868596	6.44756	1.13666e-10	2.02717e-08
IGHV1-18	55.1096	5.51193	0.859627	6.412	1.43622e-10	2.43945e-08
IGHV3-43	8.39434	5.41985	1.04264	5.19819	2.01235e-07	1.66154e-05
FCRL5	135.136	5.39922	0.807558	6.68586	2.29567e-11	4.84523e-09
PLA2G2D	21.1434	5.38568	0.877548	6.13719	8.39943e-10	1.17952e-07
IGHV4-61	3.78517	5.30236	0.846981	6.26031	3.84209e-10	5.8817e-08
RP11-291B21.2	10.2273	5.2695	0.824975	6.38747	1.68649e-10	2.79793e-08
SFTPA2	77.4761	5.26599	0.9841	5.35107	8.74372e-08	7.91573e-06
LAX1	59.7506	5.23959	0.536571	9.76495	1.5919e-22	4.36782e-19
RP11-77C3.3	20.0003	5.17579	0.780723	6.62948	3.36874e-11	6.71282e-09
IGHD	34.3762	5.17371	0.875147	5.91181	3.38359e-09	4.11908e-07
LEPREL1-AS1	8.09057	5.16535	1.14735	4.50198	6.73222e-06	0.000366054
IGLV8-61	29.5032	5.16328	0.933279	5.53241	3.15862e-08	3.16474e-06
IGLV1-40	73.1821	5.15636	0.841457	6.12789	8.90521e-10	1.24078e-07
IGHV4OR15-8	3.81776	5.14404	1.39568	3.68568	0.000228089	0.00719339
FCRL2	15.3264	5.13212	0.764399	6.71393	1.89449e-11	4.1204e-09
CCL18	409.31	5.12733	0.859722	5.96394	2.46231e-09	3.10347e-07
OR51K1P	3.73963	5.11365	1.36641	3.74239	0.000182277	0.00594842
IGKV1-16	54.7407	5.11153	1.03555	4.93603	7.9728e-07	5.60911e-05
AC069363.1	10.9782	5.10298	0.73619	6.93161	4.1608e-12	1.03784e-09
IGKV5-2	3.26428	5.09372	1.32651	3.83994	0.000123064	0.00436338
IGHV3-73	26.6887	5.08431	1.01711	4.99877	5.76975e-07	4.20002e-05
CXCL9	393.064	5.05174	0.570946	8.84802	8.90866e-19	1.05921e-15
IGKV2-29	2.73559	5.01875	1.40132	3.58144	0.000341712	0.00978997
IGKV6-21	2.79029	4.86052	1.18014	4.11858	3.8121e-05	0.00161131
AC010091.1	8.59732	4.85416	1.17628	4.1267	3.68003e-05	0.00157201
GZMK	17.0184	4.80924	0.589939	8.1521	3.57673e-16	2.05771e-13
TRAJ5	2.67105	4.79543	0.931279	5.14929	2.61478e-07	2.07259e-05
IGLV2-11	27.3027	4.76961	0.837358	5.69602	1.22633e-08	1.36268e-06
TRDC	3.30636	4.75777	0.820909	5.79573	6.80251e-09	8.06108e-07
AL122127.3	2.92604	4.75376	1.08111	4.39712	1.09694e-05	0.000553422
IGLV3-25	30.3121	4.7266	1.00567	4.69996	2.60208e-06	0.000158656
CCL13	30.0971	4.70906	1.08188	4.35265	1.34501e-05	0.000650071
GBP5	354.008	4.68989	0.412907	11.3582	6.75082e-30	2.40795e-25
FCRL3	19.6504	4.66575	0.638494	7.30743	2.72307e-13	8.99344e-11
CLEC10A	31.2296	4.64015	0.763577	6.07686	1.22561e-09	1.67496e-07
TRAV4	2.10559	4.63744	1.03623	4.47532	7.62962e-06	0.000407397
IGLV2-23	113.841	4.62486	0.860074	5.37728	7.56208e-08	6.89851e-06
SFTPA1	48.0498	4.62312	0.886285	5.21629	1.82538e-07	1.51418e-05
NPAP1P4	2.3603	4.62172	1.00521	4.59777	4.27028e-06	0.000246866
CTD-2311B13.7	7.4876	4.59455	1.23499	3.72031	0.000198978	0.00637677
RP1-245M18.2	2.96859	4.59046	1.07019	4.2894	1.79157e-05	0.000835154
GNLY	83.0845	4.56763	0.581115	7.86012	3.83756e-15	1.84976e-12
MYO1G	583.785	4.56211	0.522849	8.72548	2.65045e-18	2.78055e-15
CD2	74.581	4.55104	0.510274	8.91882	4.71292e-19	6.7072e-16
MS4A1	40.8963	4.55086	0.681603	6.67671	2.44373e-11	5.06776e-09
IL36G	7.34804	4.54551	1.20555	3.77048	0.000162937	0.00543666
TPSAB1	22.1582	4.54097	0.928636	4.88993	1.00872e-06	6.90595e-05
TRBV19	2.8335	4.52935	0.823116	5.50268	3.74054e-08	3.70615e-06
CD3E	193.488	4.52876	0.422204	10.7265	7.64457e-27	9.08913e-23
ZNF831	48.4617	4.50873	0.485647	9.28397	1.63286e-20	2.91212e-17
IGKV1-13	1.86769	4.47321	1.16713	3.83264	0.000126774	0.00445508
VSTM2L	721.703	4.46394	0.892146	5.0036	5.62682e-07	4.11277e-05
IGLJ3	8.62701	4.42631	0.896194	4.93901	7.85209e-07	5.54606e-05
IGHV3-30	56.6277	4.41272	1.05611	4.17827	2.93732e-05	0.00130312
RP11-204N11.1	6.64311	4.40551	0.709686	6.2077	5.37666e-10	7.85985e-08
NBEAP1	21.695	4.3958	0.762646	5.76388	8.22036e-09	9.61351e-07
IGKV1D-8	1.99272	4.37989	0.98632	4.44063	8.9694e-06	0.000469105
IGLV9-49	2.5767	4.37396	1.00488	4.35272	1.34458e-05	0.000650071
THEMIS	51.0302	4.36713	0.430335	10.1482	3.37538e-24	1.50496e-20
GPR174	15.6309	4.36594	0.636866	6.85535	7.11372e-12	1.70295e-09
IL7R	474.516	4.36035	0.491955	8.8633	7.76801e-19	9.95472e-16
ICOS	20.3728	4.3489	0.529921	8.20669	2.27372e-16	1.42283e-13
SLAMF7	156.636	4.34463	0.521473	8.33146	7.9854e-17	5.58493e-14
CCR2	42.1438	4.32888	0.471776	9.17571	4.486e-20	7.61957e-17
IGKV1D-27	1.93443	4.32733	1.06428	4.06597	4.78324e-05	0.00197469
HNRNPA1P70	7.05064	4.29871	0.705461	6.09348	1.10483e-09	1.52745e-07
SIRPG	24.4057	4.29441	0.55138	7.78847	6.7825e-15	2.91476e-12
TRAJ42	1.87116	4.28981	0.828581	5.17729	2.25128e-07	1.83336e-05
IGKV1-8	2.45571	4.28434	0.960662	4.45978	8.20439e-06	0.000434188
NCR1	4.83689	4.28205	0.795718	5.38137	7.3922e-08	6.77821e-06
RP11-2L8.1	5.50376	4.28056	1.07631	3.97706	6.97722e-05	0.00271952
GZMA	28.6981	4.26977	0.497256	8.58666	8.95335e-18	8.87103e-15
SLC34A2	1676.68	4.23272	1.13612	3.7256	0.000194848	0.00626695
TRAT1	20.8407	4.22798	0.484532	8.72591	2.64042e-18	2.78055e-15
TRBV20-1	3.36706	4.22637	0.789894	5.35056	8.76845e-08	7.91802e-06
P2RY10	24.3254	4.19746	0.506771	8.28276	1.20349e-16	8.09948e-14
TRAJ22	4.48919	4.16114	0.692929	6.00515	1.9116e-09	2.4885e-07
TRAV14DV4	1.73719	4.15925	1.0023	4.14971	3.32891e-05	0.00144276
TRAV17	1.953	4.14811	0.986234	4.206	2.59926e-05	0.00116914
RP3-370M22.8	4.67551	4.13683	0.696919	5.93588	2.92275e-09	3.58252e-07
MMP12	218.967	4.13238	0.868796	4.75645	1.97028e-06	0.000124166
CXCL13	92.1163	4.12862	0.730767	5.64971	1.60721e-08	1.7164e-06
TRAJ30	3.16987	4.12845	0.686155	6.01679	1.7791e-09	2.33305e-07
VSIG1	86.1742	4.12803	0.9283	4.44687	8.713e-06	0.000456364
BTLA	20.9439	4.12587	0.525694	7.84843	4.21273e-15	1.95148e-12
IGLV7-43	2.48072	4.12563	0.915746	4.50521	6.63075e-06	0.00036164
FAM172BP	4.71461	4.11845	1.07906	3.81671	0.000135244	0.00470179
IL2RA	141.432	4.11556	0.487374	8.44435	3.05729e-17	2.47842e-14
IGHM	441.929	4.10403	0.644232	6.37042	1.88512e-10	3.07034e-08
FAM216B	5.54881	4.1025	0.755117	5.43293	5.54372e-08	5.21738e-06
CTSE	39.8055	4.09885	1.00998	4.05834	4.94235e-05	0.00203316
NUGGC	24.768	4.08815	0.650556	6.28408	3.29804e-10	5.09255e-08
KLRC1	6.95634	4.08458	0.711953	5.73715	9.6283e-09	1.11143e-06
TNFRSF13B	2.76496	4.07582	1.01315	4.02291	5.74837e-05	0.00231682
IFNG-AS1	14.8797	4.07284	0.559614	7.27795	3.38929e-13	1.0794e-10
TRAV8-2	1.85387	4.06736	0.969838	4.19386	2.7425e-05	0.00123047
IL6	65.3467	4.0626	0.777867	5.22275	1.76287e-07	1.46915e-05
UBD	7.55112	4.06044	0.996803	4.07347	4.63188e-05	0.00193008
TNIP3	21.1149	4.03116	0.674798	5.97388	2.31674e-09	2.96186e-07
ITK	125.404	4.02377	0.479403	8.39329	4.72726e-17	3.51285e-14
BLK	17.1374	4.02255	0.62776	6.40778	1.47652e-10	2.49602e-08
CD3D	37.4836	4.01724	0.513529	7.82281	5.16569e-15	2.24701e-12
TRAV12-2	2.03742	4.01399	0.835445	4.80461	1.55053e-06	0.000100923
LEPREL1	354.884	4.00026	0.662966	6.03389	1.6006e-09	2.11451e-07
TRAJ23	4.78663	3.99716	0.703833	5.67912	1.35388e-08	1.47681e-06
ZNF683	11.1353	3.99149	0.621634	6.42096	1.35417e-10	2.33343e-08
CCL7	3.20525	3.98135	0.955009	4.16891	3.06057e-05	0.00135147
RP11-145M4.2	2.855	3.98018	0.940067	4.23393	2.29642e-05	0.00104612
RP11-18H21.1	2.23747	3.97949	0.712169	5.58785	2.29903e-08	2.38384e-06
NKG7	40.0575	3.96983	0.512089	7.75223	9.02903e-15	3.74484e-12
SIGLEC6	5.38828	3.96537	0.998899	3.96974	7.195e-05	0.00277447
SLAMF6	85.6939	3.96143	0.400124	9.90049	4.14227e-23	1.4775e-19
IGHG4	835.897	3.94822	0.989877	3.9886	6.64644e-05	0.00261669
LILRA3	3.19519	3.94631	0.850207	4.64159	3.45736e-06	0.000204512
UBASH3A	32.4068	3.94599	0.514728	7.66616	1.77224e-14	6.87108e-12
TRAJ19	5.24005	3.94098	0.647255	6.08877	1.13784e-09	1.56099e-07
RP11-553L6.3	2.19553	3.9399	0.853234	4.61761	3.88185e-06	0.000226986
TRBV9	1.70356	3.93578	0.904137	4.35308	1.34239e-05	0.000650071
RP11-1094M14.5	8.99956	3.93076	0.463507	8.48046	2.24303e-17	2.00017e-14
TTC4P1	3.20256	3.92997	1.09035	3.60432	0.000312972	0.00915033
IGHV4-59	64.6641	3.92246	0.945131	4.15018	3.32215e-05	0.00144158
GABRP	18.763	3.92197	0.776354	5.05177	4.37724e-07	3.26525e-05
FCRL1	11.8866	3.91413	0.773295	5.06163	4.15691e-07	3.12812e-05
RP11-428G5.5	4.76968	3.90774	0.9279	4.21138	2.53813e-05	0.00114744
CCR4	32.2186	3.90589	0.51219	7.62586	2.42422e-14	9.10917e-12
SLAMF1	25.6506	3.90162	0.511432	7.62882	2.36904e-14	9.08618e-12
TRAJ31	2.11733	3.89457	0.824987	4.72077	2.34954e-06	0.000145749
CD3G	44.6595	3.88874	0.516895	7.52328	5.34205e-14	1.94434e-11
TBX21	20.8075	3.87957	0.577749	6.71497	1.88107e-11	4.11632e-09
CTB-4E7.1	2.69956	3.87409	0.685468	5.65175	1.58824e-08	1.70635e-06
GPR15	10.4432	3.86725	0.971963	3.9788	6.92648e-05	0.00271054
TRAJ46	1.21759	3.84636	0.751814	5.11611	3.11905e-07	2.42382e-05
RP1-228H13.2	6.50579	3.82114	0.590686	6.46899	9.86598e-11	1.76839e-08
TRAV8-3	2.00307	3.81955	0.77091	4.9546	7.24798e-07	5.14997e-05
RP11-536K7.5	4.97057	3.81651	0.75304	5.06814	4.0172e-07	3.04872e-05
TRAJ20	1.73917	3.80851	0.833331	4.57022	4.87208e-06	0.000274537
RP11-78B10.2	4.53096	3.79952	1.00174	3.79294	0.000148874	0.00506699
RP11-274M4.1	11.1379	3.7957	0.953254	3.98184	6.83836e-05	0.00268336
IGLV6-57	48.6273	3.79394	0.953367	3.97952	6.90538e-05	0.00270668
RN7SL334P	1.73419	3.78739	0.958532	3.95124	7.77478e-05	0.00295649
TRAV13-1	2.22748	3.7845	0.795229	4.75901	1.94548e-06	0.000123476
TRAJ10	3.86416	3.78099	0.751835	5.02902	4.9299e-07	3.62566e-05
GCSAML	4.01725	3.78087	0.952912	3.9677	7.25685e-05	0.0027953
MS4A2	4.99445	3.78032	0.994076	3.80285	0.00014304	0.00492004
SPINK13	28.1188	3.7778	0.821227	4.60019	4.22109e-06	0.000244816
SH2D1A	20.3752	3.77478	0.53567	7.04683	1.83035e-12	4.90878e-10
IDO1	35.6107	3.77133	0.782896	4.81715	1.4562e-06	9.54804e-05
TIFAB	6.26509	3.77002	0.668466	5.6398	1.70248e-08	1.79863e-06
C15orf53	2.24435	3.7693	0.852632	4.42078	9.83474e-06	0.000505781
TRAJ6	2.20623	3.76776	0.76636	4.91643	8.81359e-07	6.10431e-05
OR2I1P	22.8593	3.75844	0.853042	4.40593	1.0533e-05	0.000534424
FASLG	12.6481	3.75683	0.620789	6.05171	1.43319e-09	1.92183e-07
TRBV29-1	1.94262	3.75643	0.798275	4.70568	2.5302e-06	0.000155068
FCRL6	34.4468	3.74961	0.545781	6.87017	6.41261e-12	1.54548e-09
BIRC3	1461.79	3.706	0.615842	6.01778	1.76828e-09	2.32741e-07
RP11-148O21.2	3.94147	3.70016	0.732495	5.05144	4.38491e-07	3.26525e-05
FTH1P22	3.1089	3.69877	0.785913	4.70633	2.52212e-06	0.000154839
TRAV26-1	2.41157	3.69839	0.726282	5.09223	3.5388e-07	2.71452e-05
TRAV8-6	1.61733	3.6811	0.771222	4.77307	1.81434e-06	0.000116186
TNFRSF4	23.0987	3.66565	0.536049	6.83828	8.01496e-12	1.8564e-09
CR1	161.639	3.66464	0.596097	6.14773	7.85999e-10	1.11696e-07
KCNJ16	20.6981	3.6644	0.838188	4.37182	1.23216e-05	0.000610416
AL928768.3	2.36962	3.66375	0.854189	4.28916	1.79351e-05	0.000835154
RPL29P19	1.21176	3.64088	0.977624	3.72421	0.000195927	0.00629596
IL2RB	104.389	3.63948	0.450257	8.08311	6.31356e-16	3.36117e-13
TRAJ12	3.28748	3.63903	0.741275	4.90916	9.14696e-07	6.28637e-05
RP11-404F10.2	2.58239	3.63746	0.739356	4.91977	8.66471e-07	6.02459e-05
FAM9B	1.38066	3.63532	0.814768	4.46179	8.12775e-06	0.000430771
IGKV2D-30	1.1862	3.62831	0.830625	4.36816	1.25296e-05	0.000618057
RP11-202G18.1	3.56286	3.61602	0.86739	4.16885	3.06145e-05	0.00135147
TRBV2	1.35596	3.6143	0.908563	3.97804	6.9485e-05	0.00271169
CYP11B1	1.55023	3.61147	0.977489	3.69464	0.000220199	0.00696301
RP11-402J7.2	7.07675	3.61061	0.586711	6.15398	7.55637e-10	1.07811e-07
TRAJ15	2.92565	3.60963	0.788546	4.57758	4.70383e-06	0.000266743
ZNF812	28.231	3.60832	0.667346	5.40698	6.4098e-08	5.93847e-06
TRAV12-3	1.53597	3.60386	0.786692	4.58103	4.62696e-06	0.000263641
FCN1	30.6316	3.59631	0.6863	5.24015	1.60445e-07	1.36585e-05
CPA3	33.4599	3.59562	0.945491	3.80291	0.000143004	0.00492004
RP11-1094M14.9	10.6343	3.58601	0.549473	6.52628	6.74229e-11	1.24607e-08
RP3-359N14.2	2.27983	3.58578	0.833979	4.29961	1.711e-05	0.000806205
TRAV22	1.31478	3.58026	0.988257	3.6228	0.000291433	0.00867708
TRAJ3	3.63192	3.5639	0.840168	4.2419	2.21638e-05	0.00101354
TRAJ44	1.31201	3.56375	0.990564	3.5977	0.000321046	0.00935572
RP11-377G16.2	4.2239	3.5443	0.954066	3.71494	0.000203252	0.0064904
ENAM	5.53888	3.5393	0.738117	4.79504	1.62645e-06	0.000105097
IL21R	46.7484	3.53749	0.549487	6.4378	1.21214e-10	2.12027e-08
TNFRSF9	18.4292	3.52956	0.620669	5.68671	1.29511e-08	1.42139e-06
LY9	34.1937	3.52328	0.378404	9.31091	1.26744e-20	2.37939e-17
RNU6-933P	1.45013	3.51761	0.847928	4.14848	3.3469e-05	0.00144879
CXCL10	181.421	3.51146	0.598445	5.86765	4.42015e-09	5.34448e-07
CHIT1	64.361	3.50898	0.610346	5.74916	8.96899e-09	1.04207e-06
TESPA1	40.7382	3.50897	0.481002	7.29512	2.98384e-13	9.76428e-11
RP11-115N4.1	19.8571	3.50593	0.773829	4.53063	5.88085e-06	0.000326227
CRTAM	13.9791	3.50291	0.562365	6.22888	4.69773e-10	7.04047e-08
IGHV1OR15-1	1.85401	3.49888	0.897196	3.8998	9.62733e-05	0.00356962
VCAM1	302.272	3.49627	0.538839	6.48851	8.66878e-11	1.58568e-08
RP11-1094M14.8	13.6507	3.4953	0.464516	7.5246	5.28806e-14	1.94434e-11
MIR708	1.63839	3.49111	0.976697	3.57441	0.000351019	0.00996431
TRAJ11	3.76686	3.48975	0.604549	5.77249	7.81084e-09	9.16464e-07
AC104654.2	7.89434	3.48668	0.928214	3.75633	0.000172425	0.00568939
TRAC	115.247	3.48643	0.466867	7.46773	8.15903e-14	2.91025e-11
MTND5P5	3.03224	3.48612	0.90567	3.84922	0.000118495	0.00423508
AIM2	55.7897	3.48532	0.662048	5.26445	1.40611e-07	1.21439e-05
AC009313.1	3.77845	3.48011	0.690226	5.04199	4.6071e-07	3.40935e-05
CSF2RB	189.465	3.47812	0.410994	8.4627	2.61266e-17	2.22912e-14
CLEC4G	4.89998	3.46854	0.960599	3.61081	0.000305245	0.00897592
TNFSF14	77.0181	3.46831	0.741804	4.67551	2.93225e-06	0.000176375
CCR5	92.7966	3.46641	0.412519	8.40304	4.35071e-17	3.30965e-14
CD79B	12.5686	3.45436	0.553707	6.23862	4.41459e-10	6.67221e-08
RP11-1008C21.1	8.11664	3.45328	0.789556	4.3737	1.22159e-05	0.000606023
DNASE1L3	6.30565	3.44712	0.847724	4.06632	4.77617e-05	0.00197406
CCL8	26.081	3.44345	0.595782	5.7797	7.48318e-09	8.80916e-07
TRAJ24	2.60633	3.43874	0.689892	4.98446	6.21337e-07	4.49543e-05
TRAJ29	3.05816	3.43687	0.728776	4.71595	2.40583e-06	0.000148561
GBP4	418.384	3.43476	0.315044	10.9025	1.12174e-27	2.00057e-23
HLA-DQB2	56.6406	3.43457	0.739644	4.64354	3.42488e-06	0.000203367
TRDV1	1.39362	3.43199	0.843912	4.06676	4.76715e-05	0.00197273
C3	8987.04	3.43133	0.668548	5.13251	2.85907e-07	2.24132e-05
AC079767.4	3.5867	3.42513	0.781177	4.38458	1.16211e-05	0.000582183
AC006159.5	17.6088	3.41473	0.78927	4.32644	1.5154e-05	0.000721947
TRAV21	1.52374	3.39345	0.881407	3.85004	0.0001181	0.00422942
PYHIN1	44.9235	3.38506	0.592627	5.71195	1.11687e-08	1.26068e-06
HOPX	493.792	3.37975	0.703918	4.80135	1.576e-06	0.000102394
RP11-38J22.6	4.77314	3.36352	0.814988	4.12708	3.67402e-05	0.00157201
CD40LG	9.83788	3.36044	0.532596	6.30954	2.79865e-10	4.39759e-08
CXXC11	2.99294	3.34437	0.774013	4.32082	1.55449e-05	0.000739293
LINC00861	48.8766	3.34324	0.553192	6.04355	1.50763e-09	2.01407e-07
IGLV7-46	4.75235	3.33984	0.76569	4.36187	1.28955e-05	0.000630959
RP11-338C15.3	1.90069	3.33872	0.713186	4.68142	2.84893e-06	0.000171653
LCK	65.8927	3.33341	0.411783	8.09505	5.72419e-16	3.09358e-13
GSDMC	122.474	3.33287	0.70398	4.73432	2.1979e-06	0.00013658
WNT2	8.58116	3.32968	0.729755	4.56274	5.04908e-06	0.000283615
FAM92B	1.92739	3.3158	0.782416	4.23789	2.25627e-05	0.00103046
GTSF1	8.16327	3.31156	0.632198	5.23817	1.62176e-07	1.37498e-05
CD52	55.7311	3.31098	0.41968	7.8893	3.03884e-15	1.54846e-12
CD79A	56.8888	3.30771	0.631478	5.23804	1.62289e-07	1.37498e-05
CNR2	6.08237	3.30602	0.532187	6.21214	5.22663e-10	7.68463e-08
RP11-159L8.2	1.10701	3.3011	0.871859	3.78627	0.000152924	0.00516537
RP11-671M22.6	1.63519	3.29209	0.917835	3.58679	0.000334769	0.00967543
CD209	134.61	3.2883	0.539908	6.09048	1.12574e-09	1.55035e-07
TRAJ33	2.07934	3.27945	0.742982	4.4139	1.01524e-05	0.000517966
CD96	104.261	3.27765	0.473213	6.92638	4.31747e-12	1.06944e-09
LRRTM4	32.3665	3.26973	0.835703	3.91256	9.13247e-05	0.00341811
DHRS9	85.5287	3.26421	0.758376	4.30422	1.67576e-05	0.000791692
BFSP2-AS1	4.01533	3.25914	0.819743	3.97581	7.01411e-05	0.00272534
RP11-960L18.1	4.0625	3.25899	0.825499	3.94791	7.88368e-05	0.00299152
GFRA1	86.1128	3.25344	0.645627	5.03919	4.67502e-07	3.44531e-05
RP11-861A13.4	5.19114	3.24943	0.704591	4.61179	3.99212e-06	0.000233053
GZMH	19.8403	3.24372	0.641747	5.05452	4.31477e-07	3.22649e-05
C19orf59	10.8656	3.24097	0.642549	5.04393	4.56077e-07	3.38208e-05
MRC1	53.2153	3.22601	0.686692	4.6979	2.62852e-06	0.000159722
RP11-4M23.2	1.38606	3.22	0.823539	3.90996	9.23116e-05	0.00344734
CLEC4E	35.2532	3.21964	0.550183	5.85195	4.85834e-09	5.85446e-07
NPTX2	489.207	3.2191	0.793548	4.0566	4.97924e-05	0.00204378
AC006129.2	19.608	3.20579	0.519292	6.17338	6.68453e-10	9.61413e-08
TRBV4-1	1.52303	3.19329	0.831338	3.84115	0.000122461	0.00434635
IL1RL1	107.9	3.18985	0.707179	4.51067	6.46232e-06	0.000354077
CD38	139.613	3.18489	0.438176	7.26852	3.63448e-13	1.14631e-10
AC019201.1	3.402	3.18382	0.720217	4.42064	9.84082e-06	0.000505781
TMEM156	25.8493	3.17954	0.617155	5.15193	2.57824e-07	2.05873e-05
HLA-DQA1	387.251	3.17794	0.609874	5.21081	1.88015e-07	1.55599e-05
CD300E	20.9592	3.17558	0.565159	5.61891	1.92161e-08	2.01003e-06
RP11-222K16.1	2.6741	3.17078	0.824516	3.84563	0.000120244	0.00427851
IL4I1	86.9906	3.16542	0.449553	7.04125	1.90525e-12	5.07151e-10
AC096558.1	12.0532	3.1611	0.450545	7.01616	2.28043e-12	5.98093e-10
PTPRC	700.636	3.15852	0.354303	8.91475	4.88904e-19	6.7072e-16
CTD-2535I10.1	2.23576	3.15281	0.865929	3.64096	0.000271623	0.00826666
KLRD1	36.8923	3.14655	0.581002	5.41573	6.10392e-08	5.6995e-06
TRAJ17	1.46013	3.14489	0.868719	3.62015	0.000294431	0.00873716
LGALS17A	7.71932	3.1406	0.718929	4.36844	1.25135e-05	0.000618057
RP11-553K8.5	24.1358	3.13951	0.398121	7.88582	3.12471e-15	1.56979e-12
TRBC2	107.386	3.13701	0.621297	5.04913	4.43822e-07	3.29806e-05
AHCYP1	2.08131	3.13616	0.839092	3.73756	0.000185812	0.00603618
BICC1	256.057	3.1345	0.549315	5.7062	1.15529e-08	1.29994e-06
ASS1P1	8.94628	3.12515	0.593733	5.26356	1.4129e-07	1.21732e-05
RP11-81H14.2	19.9797	3.11375	0.764378	4.07358	4.6296e-05	0.00193008
COL19A1	7.29724	3.10652	0.767731	4.04637	5.2019e-05	0.00212296
TRAJ21	1.45262	3.09922	0.787613	3.93495	8.32131e-05	0.00314754
PLEK	302.754	3.09413	0.427535	7.23713	4.58285e-13	1.39714e-10
RP11-598F7.3	2.07027	3.08968	0.737358	4.1902	2.78707e-05	0.00124733
CD7	56.8304	3.08563	0.595561	5.18104	2.2065e-07	1.80513e-05
GRAP2	56.1474	3.07856	0.37053	8.30853	9.68973e-17	6.6466e-14
CTD-2313F11.1	4.07009	3.07656	0.706431	4.35508	1.33019e-05	0.000646412
WNT1	3.35474	3.07488	0.847482	3.62825	0.000285352	0.00855312
C1QA	1139.5	3.06949	0.426191	7.20214	5.92766e-13	1.74739e-10
CCL19	5.664	3.05243	0.716757	4.25867	2.05643e-05	0.000947683
LHFPL4	11.1173	3.05007	0.734755	4.15114	3.30822e-05	0.00143728
CD48	40.1796	3.0443	0.417631	7.28944	3.11257e-13	1.00929e-10
PDCD1	17.7833	3.03354	0.458287	6.6193	3.60915e-11	7.08425e-09
SPATA20P1	1.78816	3.02749	0.816922	3.70597	0.000210581	0.00669101
AC007278.2	3.65551	3.02653	0.598756	5.05469	4.31083e-07	3.22649e-05
AMICA1	123.122	3.02274	0.414805	7.28713	3.16638e-13	1.01749e-10
AC073115.6	1.81025	3.01688	0.7887	3.82513	0.000130704	0.00457515
CD274	170.296	3.00451	0.58161	5.16585	2.39344e-07	1.94026e-05
GPR65	38.9128	2.99483	0.41319	7.24807	4.22738e-13	1.29988e-10
TP63	86.405	2.986	0.662237	4.50896	6.51473e-06	0.000356402
SIRPB1	61.8817	2.98499	0.565878	5.27498	1.32774e-07	1.153e-05
DOK2	66.1818	2.98038	0.453365	6.57391	4.90109e-11	9.29878e-09
LTA	5.85637	2.97558	0.414179	7.18429	6.75577e-13	1.97518e-10
SIT1	25.1963	2.96993	0.467358	6.35472	2.08807e-10	3.35493e-08
ARRDC5	13.072	2.9643	0.4339	6.83175	8.38861e-12	1.93041e-09
RP11-367G6.3	6.70959	2.95854	0.475828	6.21767	5.04584e-10	7.49917e-08
TRBV28	3.91377	2.9577	0.744546	3.97248	7.11276e-05	0.0027487
HLA-DOA	239.607	2.95683	0.424586	6.96402	3.30702e-12	8.42557e-10
CYTIP	175.303	2.95598	0.352643	8.38235	5.18833e-17	3.77679e-14
CCL5	222.086	2.95406	0.376131	7.8538	4.03613e-15	1.91953e-12
MARCO	86.3397	2.95213	0.820722	3.59699	0.000321918	0.00936581
SLAMF8	137.319	2.94421	0.348308	8.4529	2.84152e-17	2.35707e-14
C1orf186	19.0451	2.94027	0.643242	4.57102	4.85353e-06	0.000273925
MRC1L1	97.1028	2.93796	0.650419	4.51704	6.27114e-06	0.000344661
RP11-20D14.6	8.88082	2.93676	0.770617	3.81092	0.000138451	0.00479456
ZNF521	138.951	2.93345	0.4934	5.94538	2.75812e-09	3.39239e-07
NCF1B	17.1273	2.93024	0.476992	6.14317	8.08885e-10	1.14493e-07
RP11-275I4.1	8.49111	2.928	0.541344	5.40877	6.34601e-08	5.89469e-06
RP4-742C19.12	1.91034	2.92707	0.7321	3.99818	6.38313e-05	0.00253824
SLC9A9-AS2	3.88274	2.92585	0.815015	3.58993	0.000330765	0.00959192
FPR2	23.6447	2.92513	0.703309	4.1591	3.19503e-05	0.00140349
F13A1	1082.34	2.91963	0.51065	5.71749	1.08111e-08	1.2242e-06
TRAJ13	1.45092	2.91929	0.717555	4.06839	4.73396e-05	0.00196572
TRAJ7	2.86104	2.90745	0.661495	4.39528	1.10631e-05	0.000557359
TRAJ4	2.14415	2.90495	0.719215	4.03906	5.36661e-05	0.00217278
CTB-37A13.1	3.10828	2.90043	0.5777	5.02065	5.14958e-07	3.77167e-05
TRAJ35	1.90511	2.90025	0.753274	3.8502	0.000118023	0.00422942
SLC2A5	210.791	2.89838	0.499902	5.79789	6.71534e-09	7.98432e-07
IL12RB1	56.2159	2.89718	0.432348	6.70104	2.06947e-11	4.42012e-09
RASAL3	112.104	2.89406	0.358446	8.07391	6.80806e-16	3.57113e-13
RP3-522P13.2	3.64111	2.891	0.778467	3.7137	0.000204248	0.00651638
CEACAM4	8.54982	2.89096	0.632413	4.57131	4.8468e-06	0.000273925
TTC24	6.74977	2.88799	0.485355	5.95027	2.67705e-09	3.31555e-07
ICAM1	1337.98	2.88748	0.592585	4.87268	1.10092e-06	7.45381e-05
FOLR2	155.09	2.88483	0.527945	5.46428	4.64802e-08	4.5422e-06
SIGLEC10	145.259	2.8828	0.393098	7.33353	2.2417e-13	7.58111e-11
MSC	56.4396	2.88162	0.558481	5.15975	2.47282e-07	1.99554e-05
RP11-436I9.6	5.37374	2.88006	0.5795	4.96991	6.69849e-07	4.80742e-05
FAM26F	19.9483	2.87948	0.704591	4.08674	4.37483e-05	0.00183152
FCER2	2.74598	2.8754	0.763592	3.76563	0.000166129	0.00553283
CD247	50.1029	2.87437	0.395578	7.26626	3.69582e-13	1.14631e-10
MS4A4A	168.181	2.87436	0.39556	7.26655	3.68781e-13	1.14631e-10
CTD-2337J16.1	10.2102	2.87382	0.657942	4.36789	1.25452e-05	0.000618057
C11orf21	22.6982	2.87202	0.508978	5.64271	1.6739e-08	1.77697e-06
PEBP1P3	5.52559	2.86934	0.550013	5.21686	1.81982e-07	1.51308e-05
CAV1	1008.24	2.86918	0.59552	4.81795	1.45041e-06	9.52759e-05
SIRPD	5.73797	2.86842	0.721901	3.97342	7.08467e-05	0.00274082
TNFRSF8	5.93458	2.86516	0.517348	5.53817	3.05653e-08	3.08849e-06
ABCD2	15.1914	2.85581	0.541054	5.27823	1.30437e-07	1.13754e-05
BCL2A1	76.0072	2.85476	0.500939	5.69882	1.2064e-08	1.34472e-06
CD74	8460.66	2.8453	0.386684	7.3582	1.86407e-13	6.39322e-11
PTGFR	33.5884	2.83693	0.779829	3.63789	0.000274884	0.00833744
ADAMDEC1	64.8843	2.83565	0.570437	4.97101	6.66049e-07	4.79945e-05
ANTXRLP1	7.36599	2.8333	0.771117	3.67427	0.000238526	0.00746315
FMO2	101.569	2.83263	0.593548	4.77237	1.82075e-06	0.000116387
CD53	406.872	2.81987	0.36221	7.78518	6.96138e-15	2.95602e-12
ANGPTL4	924.9	2.8183	0.587537	4.79681	1.61213e-06	0.000104551
CD8A	107.392	2.81824	0.445119	6.33143	2.42906e-10	3.83372e-08
MS4A6A	597.546	2.81135	0.436655	6.43838	1.20757e-10	2.12027e-08
CXCL11	27.2056	2.80178	0.652228	4.2957	1.74142e-05	0.000818374
LILRB1	96.5042	2.80161	0.432662	6.47528	9.46344e-11	1.70481e-08
PZP	63.3372	2.79925	0.451646	6.19787	5.72319e-10	8.33227e-08
RP11-1094M14.4	8.04518	2.79835	0.588853	4.75221	2.01205e-06	0.000126574
SUCNR1	40.635	2.79561	0.469467	5.95487	2.60286e-09	3.2462e-07
RAB42	96.6223	2.78941	0.541543	5.15086	2.59301e-07	2.06451e-05
BFSP2	7.3383	2.78433	0.689082	4.04064	5.3305e-05	0.00216553
PARP15	87.4418	2.77548	0.338294	8.20434	2.3186e-16	1.4259e-13
RP11-317B3.2	3.92918	2.76932	0.618861	4.47486	7.64612e-06	0.000407667
EMR1	13.02	2.76882	0.634484	4.36389	1.27771e-05	0.000626889
FCAR	8.59191	2.7674	0.687569	4.02492	5.69958e-05	0.00230236
ZBED2	20.9865	2.76214	0.519337	5.31858	1.04581e-07	9.27934e-06
HLA-DPB1	769.093	2.76203	0.391257	7.05937	1.67265e-12	4.55433e-10
FCGR3A	912.626	2.75634	0.390216	7.06363	1.62214e-12	4.45076e-10
LTB	17.7985	2.74027	0.385533	7.10773	1.17968e-12	3.33952e-10
C1QB	1191.05	2.73577	0.392194	6.97555	3.04675e-12	7.8183e-10
CD28	56.6958	2.73542	0.493268	5.54551	2.93104e-08	2.98707e-06
RP6-91H8.5	3.06001	2.73492	0.661782	4.13266	3.58589e-05	0.00154288
RP11-686D22.10	11.5964	2.73478	0.630071	4.34044	1.42199e-05	0.000683569
CCL2	344.024	2.72964	0.546994	4.99025	6.03007e-07	4.38058e-05
SPN	157.683	2.72896	0.483486	5.64434	1.6582e-08	1.76556e-06
TEX41	115.647	2.72248	0.740845	3.67484	0.000238	0.00745324
APOBEC3H	11.0701	2.71969	0.428274	6.35035	2.14819e-10	3.4207e-08
EBI3	17.4214	2.71846	0.473612	5.73984	9.47641e-09	1.09745e-06
TRGV5P	2.43554	2.71785	0.696366	3.90291	9.50439e-05	0.00353137
C1R	1213.26	2.71713	0.476379	5.70372	1.17218e-08	1.31479e-06
RP11-190J23.1	5.19302	2.71306	0.626734	4.32889	1.49864e-05	0.000716553
CLEC9A	3.76831	2.71084	0.589038	4.60215	4.18157e-06	0.000243427
MRGPRF	7.25759	2.70835	0.44647	6.06614	1.31021e-09	1.77695e-07
BTK	122.954	2.70672	0.395308	6.84713	7.5348e-12	1.77986e-09
CTLA4	31.6644	2.70433	0.585207	4.62114	3.81628e-06	0.000223519
LILRB2	79.8118	2.70237	0.401609	6.72886	1.70992e-11	3.78827e-09
LILRB4	199.416	2.70021	0.451506	5.98046	2.22514e-09	2.86529e-07
TNFAIP6	33.4117	2.69861	0.491238	5.49348	3.94079e-08	3.88299e-06
LILRB5	93.3967	2.69576	0.523157	5.15288	2.56521e-07	2.05615e-05
DNAJC5B	13.258	2.69349	0.642971	4.18912	2.80032e-05	0.00125169
IKZF1	319.013	2.69133	0.40977	6.5679	5.10287e-11	9.63039e-09
P2RX1	18.874	2.68829	0.521815	5.1518	2.57998e-07	2.05873e-05
RPL39P	2.17561	2.68138	0.737127	3.6376	0.000275188	0.00833956
LAIR1	396.763	2.67994	0.393624	6.80838	9.87071e-12	2.25691e-09
C16orf54	40.0801	2.67909	0.437112	6.12906	8.84024e-10	1.23656e-07
RP11-436I9.5	3.44186	2.67329	0.568899	4.69907	2.61348e-06	0.000159079
HLA-DQA2	56.2547	2.67307	0.647064	4.13107	3.61076e-05	0.00155171
CD69	36.6221	2.67236	0.458381	5.83	5.54277e-09	6.6344e-07
TLR8	56.8231	2.67185	0.489141	5.46232	4.69954e-08	4.56751e-06
PTPN7	108.275	2.66633	0.347734	7.66772	1.75074e-14	6.86233e-12
XIRP1	13.9071	2.66255	0.71107	3.74443	0.000180807	0.0059167
C1QC	1538.94	2.65471	0.409481	6.48311	8.98527e-11	1.62688e-08
AC104820.2	14.032	2.65202	0.520065	5.09941	3.40711e-07	2.63619e-05
RP4-794H19.4	6.85618	2.65127	0.620719	4.27129	1.94347e-05	0.000902627
LINC00892	3.6733	2.64592	0.615842	4.29642	1.73577e-05	0.000816796
RP11-331K21.1	18.0746	2.64577	0.74026	3.5741	0.000351428	0.00996431
NCKAP1L	558.532	2.64305	0.368245	7.17743	7.10326e-13	2.05989e-10
RP11-570L15.2	6.78743	2.64025	0.504338	5.23507	1.64919e-07	1.39066e-05
ITGAL	265.093	2.63936	0.385555	6.8456	7.61549e-12	1.78708e-09
CLCNKA	23.6856	2.63012	0.664495	3.95807	7.55572e-05	0.00288859
HAVCR2	261.705	2.62801	0.412907	6.36467	1.95715e-10	3.17316e-08
IL10RA	409.68	2.62618	0.340566	7.71123	1.24612e-14	4.99413e-12
RP11-47I22.3	16.983	2.6241	0.662895	3.95854	7.54078e-05	0.00288596
RP11-325F22.2	13.6678	2.62074	0.407437	6.43224	1.25735e-10	2.18773e-08
KLRC4	6.32051	2.61956	0.586714	4.46479	8.01456e-06	0.000425404
TAGAP	105.186	2.61848	0.373263	7.01509	2.29796e-12	5.98291e-10
LINC00544	2.58576	2.618	0.658829	3.97371	7.07616e-05	0.00274049
DOCK2	573.171	2.61342	0.340041	7.68559	1.52295e-14	6.03578e-12
FCGR2B	159.237	2.60944	0.523735	4.98237	6.2811e-07	4.53524e-05
DCSTAMP	15.0315	2.60805	0.589483	4.4243	9.67541e-06	0.000499439
VSIG4	702.328	2.60562	0.419457	6.21189	5.23526e-10	7.68463e-08
HLA-DPA1	1440.41	2.60232	0.394384	6.59843	4.15533e-11	8.02912e-09
NCF1	38.7476	2.60167	0.413539	6.29124	3.14936e-10	4.8841e-08
CD163	2620.22	2.60097	0.437397	5.94647	2.73985e-09	3.38158e-07
IPCEF1	128.623	2.59548	0.550378	4.71582	2.40736e-06	0.000148561
CD6	99.4905	2.5926	0.374852	6.91632	4.6352e-12	1.14023e-09
AP000476.1	8.33666	2.58964	0.550431	4.70475	2.54182e-06	0.000155513
BIN2	171.282	2.58928	0.33329	7.76884	7.92101e-15	3.32394e-12
GBP1P1	40.5394	2.58114	0.393147	6.56532	5.1921e-11	9.74721e-09
LINC00402	4.97093	2.57644	0.718925	3.58374	0.000338715	0.00974127
HLA-DMB	321.819	2.57459	0.388121	6.63345	3.27922e-11	6.60828e-09
GIMAP5	232.452	2.57217	0.331899	7.74986	9.19952e-15	3.75555e-12
EOMES	39.0885	2.57198	0.616749	4.17023	3.04295e-05	0.00134664
FCRLA	9.19457	2.56758	0.634696	4.04537	5.22398e-05	0.00212778
TRGV2	3.88292	2.55981	0.708743	3.61176	0.00030413	0.0089505
CD180	83.3029	2.55787	0.453554	5.63961	1.70439e-08	1.79863e-06
RP4-647J21.1	8.6195	2.55486	0.495461	5.15653	2.51566e-07	2.02554e-05
GVINP1	218.241	2.55484	0.325377	7.85194	4.09646e-15	1.92259e-12
C1S	1535.38	2.54909	0.493826	5.16192	2.44426e-07	1.97697e-05
KLHL6-AS1	7.20491	2.54904	0.588144	4.33403	1.46404e-05	0.000702753
SLFN14	2.15855	2.54238	0.699058	3.63687	0.000275971	0.00835203
RN7SL418P	7.49039	2.53869	0.658634	3.85448	0.000115975	0.00416587
CD84	601.507	2.53637	0.410729	6.17528	6.60476e-10	9.53787e-08
VNN2	38.5444	2.53501	0.471949	5.37136	7.8147e-08	7.11078e-06
TRAJ25	1.44092	2.5333	0.699558	3.62128	0.000293144	0.00871347
FAM196B	32.6176	2.53142	0.406242	6.23132	4.62516e-10	6.96096e-08
LRRN4	58.7317	2.52702	0.579284	4.36231	1.28697e-05	0.000630562
P2RX5	39.7927	2.5208	0.463416	5.4396	5.33995e-08	5.0766e-06
JAK3	407.083	2.51231	0.444678	5.64972	1.60711e-08	1.7164e-06
CTD-2376I4.2	12.4549	2.51024	0.468937	5.35304	8.64891e-08	7.84982e-06
FAM32B	2.53474	2.5054	0.644955	3.88461	0.000102496	0.00376125
AC098650.1	4.97097	2.50265	0.645572	3.87663	0.000105912	0.00386957
PRDM8	83.5827	2.50189	0.686364	3.64514	0.000267248	0.00816837
TMC8	177.408	2.50077	0.446971	5.59493	2.20709e-08	2.3019e-06
APOA2	5.76249	2.49955	0.558256	4.47742	7.55503e-06	0.000404625
MIR223	2.66876	2.4992	0.68193	3.66489	0.000247442	0.00770832
ARHGAP9	131.124	2.49734	0.39266	6.36007	2.01664e-10	3.25483e-08
TRAJ16	3.05137	2.49719	0.65931	3.78758	0.000152124	0.00514898
GREM1	287.703	2.49524	0.517415	4.8225	1.4177e-06	9.38182e-05
LST1	38.5926	2.49305	0.462769	5.38725	7.1545e-08	6.57716e-06
KLHDC7B	22.5502	2.49109	0.504177	4.94089	7.77661e-07	5.50365e-05
CYBB	955.613	2.48964	0.381614	6.52397	6.84717e-11	1.25893e-08
ANKRD36BP2	125.545	2.48563	0.609669	4.07702	4.56168e-05	0.00190528
KLHL6	235.545	2.48213	0.37101	6.6902	2.22871e-11	4.7319e-09
SPI1	177.304	2.48029	0.338244	7.33286	2.25293e-13	7.58111e-11
PDK4	1520.74	2.47558	0.552148	4.48354	7.34132e-06	0.000396754
CMKLR1	341.452	2.47138	0.388951	6.35397	2.09831e-10	3.35627e-08
TYROBP	459.117	2.47138	0.430874	5.73574	9.7087e-09	1.1171e-06
CTD-2194F4.2	1.99533	2.46908	0.617766	3.9968	6.42053e-05	0.00255027
CEACAM21	18.7215	2.46592	0.494242	4.98929	6.06025e-07	4.39356e-05
MITF	308.185	2.46448	0.478226	5.15337	2.5584e-07	2.05531e-05
GPR132	109.77	2.46155	0.538694	4.56947	4.8896e-06	0.00027509
CHRNA6	4.07538	2.46037	0.461142	5.33538	9.53448e-08	8.54486e-06
APOL1	650.87	2.45772	0.546179	4.49985	6.80005e-06	0.00036918
SP140	115.612	2.45548	0.363484	6.75539	1.42453e-11	3.17573e-09
SRGN	571.494	2.45513	0.371353	6.61132	3.80916e-11	7.42453e-09
IL8	449.612	2.45395	0.661842	3.70776	0.000209098	0.00665327
CTD-2587H19.1	14.4107	2.45214	0.480563	5.10265	3.34937e-07	2.59715e-05
KCNJ15	56.8349	2.45097	0.643392	3.80945	0.000139275	0.00481842
HLA-DRB1	1000.14	2.44703	0.521512	4.69218	2.70311e-06	0.000163696
LINC00161	4.91085	2.44341	0.647623	3.77288	0.000161372	0.00539455
SAMSN1	150.807	2.44127	0.356692	6.8442	7.69058e-12	1.79291e-09
MPZL2	1103.1	2.44023	0.57257	4.26188	2.02712e-05	0.000936597
LINC00426	47.5452	2.43724	0.475104	5.12991	2.89884e-07	2.26255e-05
SLFN12L	81.3517	2.4371	0.4503	5.41218	6.22619e-08	5.79849e-06
AIF1	72.5025	2.43578	0.367638	6.6255	3.46083e-11	6.85802e-09
PTGER2	47.5862	2.43343	0.679397	3.58175	0.000341299	0.00978602
OSR1	90.4506	2.43229	0.658935	3.69125	0.000223151	0.00704389
CCR1	203.4	2.4258	0.42327	5.73109	9.979e-09	1.14084e-06
SLA	429.343	2.42352	0.336086	7.21102	5.55325e-13	1.67863e-10
FCGR2C	184.445	2.42094	0.530932	4.55979	5.12056e-06	0.000287178
PIK3CG	148.507	2.42043	0.36235	6.6798	2.39269e-11	4.99094e-09
GZMB	49.3306	2.41827	0.631353	3.8303	0.000127989	0.00449334
PLA2G7	130.738	2.41407	0.44322	5.44666	5.13246e-08	4.94783e-06
CTD-2376I4.1	4.72632	2.41384	0.652672	3.6984	0.000216959	0.00687276
FPR1	112.106	2.40889	0.427469	5.63523	1.74822e-08	1.83944e-06
ITGB2	868.427	2.40569	0.506934	4.74556	2.07927e-06	0.000129956
HLA-DRA	3628.84	2.40344	0.492304	4.88202	1.05006e-06	7.16278e-05
LAPTM5	1416	2.40149	0.38566	6.22696	4.75583e-10	7.09773e-08
TRGV3	4.99344	2.40045	0.522972	4.59001	4.4323e-06	0.000254993
SELL	80.4636	2.39907	0.389031	6.16679	6.96893e-10	9.98293e-08
CCL4	89.0227	2.39302	0.495825	4.82634	1.39064e-06	9.237e-05
MNDA	97.8593	2.38924	0.358504	6.66449	2.65587e-11	5.44439e-09
SPIB	10.5247	2.38383	0.539859	4.41566	1.00704e-05	0.000514791
CD300LF	41.161	2.37921	0.479395	4.96294	6.9434e-07	4.96984e-05
SASH3	163.931	2.37705	0.303478	7.83268	4.77591e-15	2.15635e-12
SERPING1	836.138	2.37179	0.353723	6.70522	2.01097e-11	4.32104e-09
C10orf128	97.6698	2.36723	0.355566	6.65762	2.78291e-11	5.6722e-09
LRRC25	92.756	2.3669	0.46208	5.12228	3.01867e-07	2.35094e-05
FCGR2A	721.085	2.36509	0.370264	6.38758	1.68536e-10	2.79793e-08
RP11-501M7.1	6.17262	2.36473	0.649603	3.64026	0.000272359	0.008282
CTC-484P3.3	11.8695	2.36238	0.571482	4.13379	3.56834e-05	0.00153742
ISLR	591.482	2.36034	0.490322	4.81386	1.48043e-06	9.68505e-05
CLEC17A	4.04012	2.3577	0.553258	4.26147	2.03083e-05	0.000937099
RP11-104L21.3	5.21169	2.35566	0.649692	3.6258	0.000288066	0.00859833
PDCD1LG2	94.4213	2.35466	0.526054	4.47609	7.60238e-06	0.00040655
LPCAT1	5527.44	2.35401	0.614012	3.83381	0.000126173	0.0044515
C3AR1	214.558	2.35041	0.388037	6.05719	1.3852e-09	1.86448e-07
SELPLG	146.721	2.34821	0.432904	5.42432	5.81744e-08	5.46059e-06
ARHGAP15	101.615	2.34524	0.364296	6.43774	1.21263e-10	2.12027e-08
TRIM22	619.404	2.3445	0.345232	6.7911	1.11281e-11	2.5122e-09
FLT3	12.3708	2.34416	0.531859	4.40749	1.04575e-05	0.000531352
LILRA5	12.1072	2.34127	0.586294	3.99333	6.51523e-05	0.0025764
IGF1	86.1283	2.34105	0.471732	4.96268	6.95268e-07	4.96984e-05
CD33	58.6667	2.33871	0.422054	5.54127	3.00282e-08	3.0515e-06
RP11-434H14.1	4.41688	2.3365	0.587257	3.97866	6.93043e-05	0.00271054
NT5E	830.297	2.33606	0.616656	3.78827	0.000151699	0.00514348
PIK3AP1	462.23	2.33596	0.360083	6.48728	8.74019e-11	1.59058e-08
NCF1C	13.828	2.33173	0.450153	5.17987	2.22043e-07	1.81237e-05
IL16	173.782	2.32688	0.348655	6.67388	2.4913e-11	5.13653e-09
AOX1	76.6188	2.32473	0.614812	3.78119	0.000156078	0.00522451
HK3	92.0194	2.32206	0.455526	5.09754	3.44097e-07	2.65089e-05
CD4	606.568	2.31982	0.34527	6.71885	1.83169e-11	4.03299e-09
TDRD10	18.3435	2.31763	0.491272	4.71761	2.38635e-06	0.000147776
IL5RA	4.97309	2.31529	0.646948	3.57879	0.000345185	0.00986571
LINC00996	9.55175	2.3119	0.633685	3.64834	0.000263936	0.00809488
FGR	154.512	2.31079	0.36858	6.26944	3.62355e-10	5.57105e-08
STAT4	69.014	2.30964	0.395583	5.83856	5.26529e-09	6.32349e-07
FCER1G	219.878	2.29976	0.345501	6.65629	2.80835e-11	5.69154e-09
TFEC	133.913	2.29806	0.396749	5.79222	6.94627e-09	8.20419e-07
PTGDR	14.5505	2.29403	0.51186	4.48176	7.40299e-06	0.000399054
PODN	76.0954	2.29149	0.516983	4.43243	9.31762e-06	0.000484475
INSM2	4.76357	2.29064	0.605196	3.78495	0.000153737	0.00517813
MPEG1	386.186	2.28904	0.388944	5.88527	3.97413e-09	4.82154e-07
RP11-563N6.6	4.55173	2.28506	0.592033	3.85968	0.000113534	0.00409054
SLC9A9	214.387	2.28331	0.479596	4.76091	1.92723e-06	0.000122536
APBB1IP	235.728	2.28248	0.496215	4.59978	4.22935e-06	0.000244897
CPXM1	140.193	2.27953	0.481438	4.73484	2.1923e-06	0.000136469
RBM43P1	4.76046	2.2756	0.588269	3.86829	0.0001096	0.00398505
GMFG	62.6433	2.27559	0.368005	6.18357	6.26672e-10	9.08649e-08
CD300C	14.5778	2.27358	0.460815	4.93383	8.06337e-07	5.63945e-05
CCDC80	497.488	2.27237	0.46205	4.91802	8.7423e-07	6.06672e-05
WAS	127.474	2.27181	0.323716	7.01793	2.25178e-12	5.94954e-10
TLR10	16.8994	2.27084	0.456881	4.97032	6.68439e-07	4.80696e-05
LRRC18	5.5491	2.26671	0.504132	4.49628	6.91537e-06	0.00037487
MXRA7	1306.45	2.26318	0.476842	4.74619	2.0728e-06	0.000129938
APOC1	232.439	2.2631	0.432204	5.23619	1.63921e-07	1.38552e-05
RP11-74K11.2	4.03635	2.25082	0.543271	4.1431	3.42644e-05	0.00148143
GIMAP1	44.4283	2.24927	0.376485	5.97438	2.30961e-09	2.96186e-07
GNGT2	11.037	2.24632	0.488148	4.60171	4.19045e-06	0.000243435
RBMS3-AS2	26.58	2.24463	0.466726	4.8093	1.51457e-06	9.87625e-05
XCR1	10.7627	2.24431	0.515954	4.34982	1.36249e-05	0.000657625
HAMP	11.9125	2.24238	0.45446	4.93417	8.04918e-07	5.63945e-05
WDFY4	283.197	2.24163	0.351667	6.3743	1.83801e-10	3.00733e-08
IL18R1	82.5833	2.23924	0.510655	4.38502	1.15973e-05	0.000581807
KLRK1	10.0632	2.23824	0.550331	4.06707	4.76075e-05	0.00197273
GIMAP4	263.513	2.23782	0.310664	7.20334	5.8757e-13	1.74739e-10
IGDCC4	163.371	2.23509	0.392502	5.69447	1.23758e-08	1.3709e-06
C7	347.663	2.23361	0.574395	3.88864	0.000100809	0.00370696
ASB2	24.9981	2.23234	0.559563	3.98943	6.6232e-05	0.00261042
RNF222	11.9483	2.22994	0.610695	3.65148	0.000260735	0.00802756
CD14	429.584	2.22966	0.452861	4.9235	8.50106e-07	5.92235e-05
CIITA	733.676	2.22828	0.321019	6.94127	3.88579e-12	9.76072e-10
CST7	66.4939	2.22119	0.392846	5.6541	1.56669e-08	1.68828e-06
CR1L	5.84236	2.22116	0.585692	3.79236	0.000149222	0.00507396
HCST	23.1619	2.21866	0.438369	5.06118	4.16675e-07	3.12892e-05
THBS2	1585.95	2.21686	0.415577	5.33441	9.5854e-08	8.56896e-06
GPR141	22.3188	2.21685	0.477416	4.64344	3.4266e-06	0.000203367
CAV2	515.725	2.2165	0.50336	4.40341	1.06565e-05	0.000539923
RCSD1	208.74	2.21357	0.3128	7.07662	1.47716e-12	4.0844e-10
GBP1	548.784	2.20842	0.359832	6.13736	8.39036e-10	1.17952e-07
ITGAM	290.77	2.20804	0.39787	5.54965	2.86235e-08	2.92542e-06
CTSW	68.8726	2.20365	0.267959	8.22385	1.97066e-16	1.27803e-13
SNX20	70.9158	2.20364	0.387845	5.68175	1.33322e-08	1.45873e-06
CD300LB	9.96962	2.20226	0.581534	3.78699	0.000152483	0.00515539
PNOC	8.45232	2.20107	0.579933	3.79539	0.000147413	0.00503648
FLI1-AS1	7.54053	2.19274	0.432941	5.06475	4.08934e-07	3.08377e-05
STX11	38.8468	2.19028	0.527467	4.15246	3.28927e-05	0.00143254
METTL15P1	40.4623	2.18609	0.453453	4.82098	1.42858e-06	9.41887e-05
AC147651.4	14.2811	2.18462	0.476686	4.58294	4.58481e-06	0.000262077
CCDC141	48.6281	2.18459	0.401636	5.43922	5.35143e-08	5.0766e-06
SIGLEC9	57.386	2.17652	0.467997	4.65071	3.30787e-06	0.000196976
RP11-340F14.5	13.7762	2.17554	0.507084	4.2903	1.78432e-05	0.000835154
RP5-998N21.4	10.7319	2.17428	0.547089	3.97427	7.05951e-05	0.00273979
ALPK2	21.5746	2.17151	0.585087	3.71143	0.000206088	0.00656337
CYTH4	276.67	2.1689	0.392717	5.52282	3.33605e-08	3.32384e-06
CXorf21	30.1997	2.16575	0.387387	5.59067	2.26201e-08	2.35229e-06
ITIH5	564.774	2.1655	0.560464	3.86377	0.000111652	0.00403908
WISP1	69.0588	2.16331	0.413319	5.234	1.65877e-07	1.39544e-05
PIK3R6	54.1088	2.16122	0.489187	4.41798	9.96294e-06	0.000510586
C1orf162	180.801	2.15788	0.342105	6.30767	2.83272e-10	4.4316e-08
FGD2	336.72	2.15653	0.392069	5.5004	3.78933e-08	3.74409e-06
IL24	18.0019	2.14919	0.389031	5.52448	3.30472e-08	3.30185e-06
LGI4	103.227	2.14774	0.546225	3.93197	8.42538e-05	0.00318016
CLEC11A	66.7343	2.14029	0.3926	5.45158	4.99255e-08	4.826e-06
CTD-2306M10.1	5.60414	2.13821	0.562211	3.80322	0.000142825	0.00492004
FCGR1B	13.4282	2.13764	0.408949	5.22715	1.72146e-07	1.44138e-05
AC000003.2	7.71237	2.13672	0.495905	4.30873	1.64194e-05	0.000777774
TRGV1	4.83266	2.13262	0.506485	4.21064	2.54647e-05	0.00114975
CD1D	19.9165	2.13152	0.357697	5.95899	2.53805e-09	3.18183e-07
SHE	90.6414	2.12994	0.437124	4.87262	1.10128e-06	7.45381e-05
RP11-570L15.1	6.87848	2.12858	0.433164	4.91402	8.92281e-07	6.15605e-05
VEGFC	112.373	2.12513	0.589829	3.60296	0.000314617	0.00919089
SIGLEC14	27.2971	2.12471	0.488748	4.34725	1.37858e-05	0.000664494
NPR3	44.6246	2.12444	0.547097	3.88312	0.000103125	0.00378042
COL6A3	3310.82	2.1235	0.408793	5.19456	2.05207e-07	1.68653e-05
HCAR3	12.5057	2.12133	0.567896	3.73542	0.000187401	0.00606572
CD86	150.967	2.11492	0.412144	5.13152	2.87417e-07	2.24822e-05
IL20RB	185.952	2.11255	0.583971	3.61756	0.000297395	0.00880314
AC006129.4	30.2886	2.11063	0.456585	4.62265	3.78874e-06	0.000222377
LUM	525.899	2.10524	0.436823	4.81944	1.43959e-06	9.47391e-05
ST13P15	8.36147	2.10516	0.549931	3.82805	0.000129161	0.00453003
HLA-DMA	574.418	2.10233	0.396791	5.29834	1.16861e-07	1.02416e-05
MEFV	27.2796	2.10213	0.431975	4.86633	1.1369e-06	7.68033e-05
SIRPB2	86.341	2.09729	0.392441	5.34421	9.08143e-08	8.15934e-06
RP1-166H4.2	4.04263	2.09558	0.511827	4.0943	4.23446e-05	0.00177484
DPYD-AS1	12.3166	2.09469	0.527095	3.97403	7.06666e-05	0.00273979
EMILIN1	236.849	2.09407	0.369375	5.66921	1.43461e-08	1.5601e-06
AP001056.1	13.331	2.09278	0.336862	6.21259	5.21197e-10	7.68463e-08
DAB2	1568.87	2.08993	0.424287	4.92576	8.40349e-07	5.86584e-05
MS4A7	351.263	2.08661	0.374529	5.57129	2.52858e-08	2.59976e-06
MS4A4E	35.0376	2.08484	0.437452	4.76586	1.88053e-06	0.00011978
FPR3	257.372	2.08406	0.325721	6.3983	1.57115e-10	2.64346e-08
GIMAP7	47.3711	2.08228	0.363729	5.7248	1.03553e-08	1.17632e-06
RP11-559N14.5	10.1926	2.08022	0.573269	3.6287	0.000284855	0.00855259
FAIM3	88.2058	2.07668	0.448089	4.63453	3.57744e-06	0.000211264
FCGR1A	76.556	2.07536	0.361958	5.7337	9.82638e-09	1.127e-06
ZAP70	85.79	2.07367	0.5408	3.83445	0.000125843	0.00444834
COL15A1	350.706	2.06764	0.426498	4.84796	1.24738e-06	8.34764e-05
APOE	1591.4	2.06495	0.455902	4.52936	5.91623e-06	0.00032768
SIGLEC1	551.795	2.05907	0.432752	4.7581	1.95426e-06	0.000123813
LRMP	58.0462	2.05217	0.429194	4.78144	1.74046e-06	0.000111856
TIPARP	1218.11	2.05152	0.404508	5.07164	3.94408e-07	2.9996e-05
HNRNPA1P34	6.17491	2.04428	0.508138	4.02308	5.74419e-05	0.00231682
IL15	106.783	2.04241	0.458835	4.45129	8.53568e-06	0.000449055
LINC00528	6.86449	2.04034	0.465699	4.38125	1.18001e-05	0.000588669
HGF	136.891	2.03549	0.518104	3.92873	8.53971e-05	0.0032199
FAM78A	132.963	2.03448	0.29493	6.89817	5.26769e-12	1.27818e-09
BANK1	62.2836	2.03215	0.558879	3.63613	0.00027677	0.00835203
CSF1R	935.08	2.03181	0.366816	5.53905	3.04115e-08	3.08167e-06
CCR7	49.1118	2.03173	0.489223	4.15299	3.28165e-05	0.00143097
RASSF4	848.393	2.03085	0.37592	5.40234	6.5777e-08	6.07823e-06
LAMA1	175.091	2.02402	0.554361	3.65109	0.000261134	0.00802756
GIMAP6	204.148	2.01964	0.338601	5.96465	2.45154e-09	3.10085e-07
P2RX7	142.92	2.01726	0.439545	4.58943	4.44469e-06	0.000255294
TRPC6	180.579	2.01424	0.527482	3.81859	0.000134215	0.00467968
PLXNC1	594.809	2.01253	0.319265	6.30365	2.90715e-10	4.52817e-08
TNFSF13B	92.8095	2.0086	0.284939	7.04925	1.79889e-12	4.86096e-10
RARRES2	132.216	2.00302	0.53306	3.75759	0.000171557	0.00567125
PSTPIP1	107.38	2.00118	0.367518	5.44511	5.17737e-08	4.95098e-06
TLR2	363.22	2.00062	0.366204	5.46312	4.67843e-08	4.55943e-06
TIGIT	48.0647	2.00015	0.536007	3.73157	0.00019029	0.00615363
FAS	217.577	1.9992	0.466053	4.28964	1.78965e-05	0.000835154
DPEP2	41.2561	1.9987	0.379998	5.25975	1.44248e-07	1.23981e-05
STAB1	1642.91	1.99528	0.398854	5.00254	5.65789e-07	4.12702e-05
EFEMP1	689.123	1.99338	0.453713	4.39348	1.1155e-05	0.000560403
SYPL2	19.2174	1.99337	0.476968	4.17926	2.92455e-05	0.0013007
TNFSF4	35.1748	1.98841	0.380241	5.22934	1.70119e-07	1.42776e-05
PIK3R5	245.65	1.98472	0.376777	5.26763	1.38199e-07	1.19646e-05
RP11-443B7.3	6.15898	1.98235	0.461848	4.2922	1.76911e-05	0.000830292
F2RL2	61.8421	1.98219	0.453542	4.37045	1.23988e-05	0.000613388
LY86	42.2219	1.98113	0.42063	4.70992	2.47811e-06	0.000152663
ABI3	120.214	1.97996	0.38833	5.09865	3.42092e-07	2.64115e-05
GIMAP8	124.461	1.97922	0.311852	6.34665	2.20058e-10	3.48856e-08
ITGAX	512.886	1.97743	0.347645	5.68806	1.28491e-08	1.41455e-06
PTAFR	289.674	1.97718	0.434879	4.5465	5.45442e-06	0.000304466
ALOX5AP	161.521	1.97511	0.437539	4.51413	6.35767e-06	0.00034888
MAP4K1	101.424	1.97483	0.448645	4.40177	1.07373e-05	0.000543246
TNFRSF1B	426.682	1.97386	0.41493	4.7571	1.96392e-06	0.000124166
SPATC1	18.916	1.96924	0.498806	3.94791	7.8835e-05	0.00299152
SFRP4	148.419	1.96542	0.491335	4.00016	6.33007e-05	0.00251995
AEBP1	1067.2	1.96531	0.325272	6.04205	1.52165e-09	2.02522e-07
IL18RAP	26.6733	1.96299	0.518987	3.78236	0.000155351	0.0052177
HAPLN3	164.537	1.96272	0.536786	3.65643	0.000255748	0.00791864
MEI1	44.656	1.95685	0.352203	5.55601	2.76003e-08	2.82895e-06
CD80	26.8524	1.9548	0.288442	6.7771	1.22611e-11	2.75058e-09
NCF4	91.7925	1.95375	0.404014	4.83585	1.32579e-06	8.82267e-05
PLAT	637.215	1.95005	0.480534	4.05809	4.94767e-05	0.00203316
RN7SL297P	17.7626	1.94603	0.428876	4.5375	5.69241e-06	0.000316759
RP11-876N24.2	6.61154	1.94542	0.471583	4.1253	3.70246e-05	0.00157781
GPR84	21.7789	1.94321	0.477285	4.07138	4.67345e-05	0.00194286
APOBEC3G	172.87	1.93885	0.41619	4.65857	3.18411e-06	0.000189923
LINC00475	9.51079	1.93815	0.532229	3.64158	0.000270971	0.00825387
MIR146A	17.5225	1.93539	0.482733	4.00924	6.09133e-05	0.00243578
CORO1A	349.53	1.93436	0.296223	6.5301	6.5727e-11	1.22105e-08
SIGLEC8	67.5544	1.93043	0.522862	3.69204	0.000222463	0.00702836
HCLS1	511.942	1.92405	0.362493	5.30783	1.10936e-07	9.79454e-06
FERMT3	272.615	1.92185	0.291273	6.59811	4.16437e-11	8.02912e-09
SULF1	1179.2	1.92039	0.413629	4.64279	3.43735e-06	0.000203666
SCIMP	82.6584	1.91988	0.253267	7.58045	3.44365e-14	1.27949e-11
PRDM1	444.504	1.91386	0.364067	5.25689	1.46515e-07	1.25626e-05
MS4A14	44.4187	1.91097	0.431902	4.42455	9.66449e-06	0.000499439
AC092652.1	6.94537	1.9098	0.408565	4.67442	2.94791e-06	0.000177002
LRRC8C	338.398	1.90931	0.398125	4.79574	1.62073e-06	0.000104918
IL27RA	189.728	1.90583	0.476931	3.99603	6.44149e-05	0.00255574
TSPAN32	23.5422	1.90549	0.444183	4.28988	1.78771e-05	0.000835154
DCC	7.97679	1.90095	0.524644	3.62331	0.000290856	0.00866711
ATP8B2	917.539	1.89851	0.487088	3.89767	9.71208e-05	0.00358985
A2MP1	15.0365	1.89847	0.475308	3.99418	6.49191e-05	0.00257003
TLR4	369.816	1.89541	0.372121	5.09354	3.51444e-07	2.70165e-05
COL6A1	3513.85	1.89515	0.383472	4.94208	7.7295e-07	5.48119e-05
SLC15A3	223.625	1.89427	0.315331	6.00726	1.88689e-09	2.46533e-07
RP11-693N9.2	24.5679	1.89398	0.423827	4.46876	7.86759e-06	0.000418849
TLR7	72.6797	1.89092	0.373306	5.06535	4.07654e-07	3.08063e-05
CCDC69	192.174	1.88618	0.432158	4.36455	1.27384e-05	0.000625851
HLA-DOB	22.1838	1.88545	0.497229	3.79191	0.00014949	0.00507825
RGS20	60.1094	1.88464	0.476388	3.9561	7.61842e-05	0.00290322
PDGFRA	200.292	1.88309	0.490683	3.83769	0.000124195	0.00439475
RUNX1T1	133.452	1.87992	0.464582	4.04647	5.1995e-05	0.00212296
FUCA1	749.41	1.87255	0.470174	3.98268	6.81439e-05	0.0026769
NFAM1	199.915	1.87217	0.38402	4.87519	1.08704e-06	7.38547e-05
NPL	403.958	1.87198	0.383959	4.87548	1.08543e-06	7.38547e-05
SELP	17.2065	1.87154	0.497883	3.75899	0.000170601	0.00565535
MSR1	672.739	1.87102	0.342611	5.46106	4.73299e-08	4.58753e-06
MIR4420	8.6305	1.86554	0.514512	3.62585	0.000288012	0.00859833
SLCO2B1	1645.04	1.86444	0.397067	4.69553	2.65917e-06	0.00016131
PCED1B-AS1	82.501	1.86359	0.460681	4.0453	5.22565e-05	0.00212778
ABCA6	127.341	1.85671	0.422536	4.39419	1.11186e-05	0.000559362
INMT	28.2484	1.84952	0.515434	3.58827	0.000332877	0.0096375
EGFLAM	60.1432	1.8473	0.440861	4.19021	2.78692e-05	0.00124733
COL6A2	1835.04	1.84676	0.385545	4.79	1.6678e-06	0.000107575
C1orf200	9.49903	1.84626	0.444032	4.15794	3.21132e-05	0.00140786
RP11-572C15.6	121.855	1.84224	0.401219	4.59161	4.39848e-06	0.000253456
TBXAS1	397.899	1.84196	0.352542	5.22478	1.74363e-07	1.45653e-05
INHBA	276.523	1.84183	0.452899	4.06675	4.76742e-05	0.00197273
RP11-750H9.5	27.3392	1.83943	0.387507	4.74682	2.06638e-06	0.000129764
CFH	1031.04	1.8378	0.457835	4.01411	5.96711e-05	0.00239147
CASS4	46.9608	1.82501	0.359622	5.07481	3.87888e-07	2.96265e-05
FLI1	271.23	1.82424	0.316847	5.75746	8.53867e-09	9.95313e-07
CD27	29.5234	1.82074	0.304825	5.97308	2.32812e-09	2.96578e-07
FAP	123.838	1.82061	0.371715	4.89786	9.68858e-07	6.64581e-05
APOL3	202.725	1.81354	0.418556	4.33284	1.47196e-05	0.000704743
RP11-624C23.1	9.37993	1.81065	0.423663	4.27379	1.92177e-05	0.000893711
PTGIS	193.777	1.81002	0.497481	3.63837	0.000274372	0.00832901
RP11-290F20.3	78.3824	1.80911	0.494836	3.65598	0.0002562	0.00791888
RP11-34E5.4	8.31718	1.80788	0.449505	4.02194	5.772e-05	0.00232372
C19orf38	12.1897	1.80245	0.406402	4.43514	9.20107e-06	0.000479114
STARD8	166.951	1.80121	0.331303	5.43674	5.42639e-08	5.13405e-06
TREM2	82.8441	1.79869	0.407696	4.41184	1.02494e-05	0.000521518
EMP3	140.168	1.7948	0.352804	5.08725	3.633e-07	2.7808e-05
RP11-277P12.20	43.0617	1.79432	0.457975	3.91794	8.93096e-05	0.0033462
RNASE6	71.9596	1.78719	0.383573	4.65932	3.17255e-06	0.000189551
NCF2	196.237	1.78678	0.328123	5.44547	5.167e-08	4.95098e-06
RP11-444D3.1	27.8431	1.7866	0.498713	3.58242	0.000340423	0.00976875
ZDHHC4P1	20.5696	1.78178	0.457243	3.89678	9.74798e-05	0.00359939
LILRA1	12.5402	1.77826	0.473116	3.75861	0.000170861	0.00565871
FBXO40	5.67016	1.77344	0.493738	3.59187	0.000328317	0.00953399
MAF	564.647	1.77227	0.391886	4.52241	6.11384e-06	0.000337055
P2RY1	57.5101	1.76846	0.457346	3.86678	0.000110281	0.00400166
WDR86	56.3627	1.7681	0.384988	4.59262	4.37713e-06	0.000252634
LOXL4	190.723	1.76684	0.462179	3.82286	0.000131915	0.00461301
RP3-340B19.5	36.6114	1.76594	0.489706	3.60612	0.000310804	0.00910185
CD300A	97.5462	1.76478	0.376549	4.68671	2.7763e-06	0.000167844
NLRP3	63.6814	1.76232	0.435429	4.04732	5.18069e-05	0.00211915
ADAMTS12	196.431	1.74402	0.361709	4.82162	1.42398e-06	9.40594e-05
ARHGAP25	180.214	1.74383	0.361592	4.82265	1.41663e-06	9.38182e-05
SCARF1	131.212	1.742	0.364201	4.78308	1.72631e-06	0.000111148
LCP2	569.934	1.74018	0.399503	4.35586	1.32543e-05	0.000644979
UNC13D	391.189	1.73852	0.407294	4.26845	1.96834e-05	0.000910617
PTPN22	113.341	1.73421	0.457056	3.79431	0.000148057	0.0050488
RP11-290F5.1	55.9372	1.73291	0.406991	4.25786	2.06389e-05	0.00094867
RN7SL172P	4.65462	1.73269	0.472992	3.66326	0.000249025	0.00775084
PARVG	339.245	1.72793	0.377449	4.57793	4.69606e-06	0.000266726
ACAP1	229.468	1.72747	0.29015	5.95371	2.62131e-09	3.25782e-07
ADORA3	246.263	1.72711	0.400971	4.30731	1.65254e-05	0.000781755
PCOLCE	260.345	1.71768	0.322889	5.31973	1.03923e-07	9.24395e-06
RBMS3	420.685	1.71383	0.45491	3.76739	0.000164961	0.00549906
MMP19	184.942	1.71369	0.434223	3.94657	7.92799e-05	0.00300514
ADAP2	277.521	1.71187	0.350651	4.88198	1.05025e-06	7.16278e-05
ARMC12	15.7437	1.71105	0.444489	3.84947	0.000118375	0.00423503
PSMB9	228.09	1.71067	0.423494	4.03943	5.3582e-05	0.00217184
ZNF469	193.735	1.70816	0.437035	3.90853	9.28586e-05	0.003461
ESR1	84.258	1.70554	0.399353	4.27077	1.94798e-05	0.000903543
EMR2	193.865	1.69788	0.454112	3.7389	0.000184829	0.0060152
RP5-940J5.8	8.03722	1.695	0.404903	4.18619	2.83679e-05	0.00126482
ADAMTSL4	660.891	1.6944	0.369227	4.58905	4.45276e-06	0.000255346
SYNE1	1475.51	1.69422	0.350181	4.83811	1.31078e-06	8.74668e-05
P2RY13	57.4523	1.69077	0.450462	3.75341	0.000174444	0.00573477
SOCS3	645.445	1.68859	0.356107	4.7418	2.11827e-06	0.000132092
MSN	6696.61	1.68764	0.43934	3.84131	0.000122379	0.00434635
RP11-713D19.1	9.36117	1.68554	0.464247	3.6307	0.000282652	0.0084936
AP001007.1	38.6167	1.68336	0.371686	4.52899	5.92669e-06	0.00032775
LILRA6	46.718	1.68207	0.320423	5.24953	1.52488e-07	1.30122e-05
CLEC1A	27.2378	1.68192	0.388098	4.33376	1.46583e-05	0.000702753
PDPN	98.3948	1.6714	0.446478	3.74352	0.000181458	0.00593255
NAMPTL	29.809	1.66739	0.445143	3.74574	0.000179862	0.0058912
IFFO1	236.352	1.66494	0.344143	4.83794	1.31192e-06	8.74668e-05
OLFML2B	384.06	1.66185	0.327959	5.06724	4.03622e-07	3.05664e-05
FBLN2	337.543	1.66058	0.462995	3.5866	0.000335017	0.00967543
KLRG1	22.6328	1.65878	0.427968	3.87596	0.000106207	0.00386957
TNFAIP8	311.675	1.65792	0.429015	3.86447	0.000111329	0.00403148
FGL2	247.355	1.65611	0.30009	5.51872	3.41477e-08	3.3928e-06
RASGRP2	95.7245	1.6535	0.31071	5.32166	1.02823e-07	9.16895e-06
BMP6	69.1612	1.65287	0.439658	3.75945	0.00017029	0.00565029
GPSM3	149.428	1.6451	0.290692	5.65925	1.52036e-08	1.64332e-06
GBP2	595.317	1.64277	0.354843	4.62958	3.66403e-06	0.000215664
TSPAN33	112.564	1.63245	0.408643	3.99481	6.47455e-05	0.00256601
ADAMTS2	335.444	1.63206	0.352209	4.6338	3.59016e-06	0.000211665
C10orf54	297.913	1.63039	0.356612	4.57188	4.83373e-06	0.000273674
CD72	60.1749	1.62736	0.340722	4.77621	1.78634e-06	0.000114599
ECM1	262.385	1.62667	0.437309	3.71973	0.000199437	0.00638001
ARHGEF6	447.288	1.62643	0.329605	4.93448	8.03634e-07	5.63945e-05
PTPRCAP	118.641	1.62595	0.254595	6.3864	1.69833e-10	2.80453e-08
FOXF1	7.79908	1.62589	0.415856	3.90974	9.23955e-05	0.00344734
DOCK8	931.788	1.61103	0.390745	4.12297	3.74024e-05	0.00158822
TNFAIP3	892.768	1.60982	0.390087	4.12682	3.67821e-05	0.00157201
SLC11A1	532.615	1.60762	0.409383	3.92693	8.60358e-05	0.00324056
CTSC	1872.46	1.60401	0.397886	4.03133	5.54613e-05	0.00224291
SLC7A7	234	1.59768	0.428488	3.72865	0.000192512	0.00620725
GLRX	532.496	1.59444	0.414626	3.84549	0.00012031	0.00427851
TRAF3IP3	209.239	1.594	0.187232	8.51346	1.68819e-17	1.544e-14
MBNL1-AS1	55.7051	1.58972	0.263451	6.03421	1.59744e-09	2.11451e-07
HMHA1	443.115	1.5869	0.373499	4.24874	2.14976e-05	0.000985602
SEC63P1	23.6008	1.5866	0.44391	3.57415	0.000351374	0.00996431
SLC37A2	101.115	1.58469	0.384187	4.12479	3.71078e-05	0.00157947
COL3A1	7213.01	1.58392	0.442884	3.57637	0.000348403	0.00991795
CTSB	10948.2	1.58135	0.42036	3.76189	0.000168633	0.00560576
CXCL12	348.606	1.5799	0.416372	3.79445	0.000147971	0.0050488
RP11-689B22.2	29.1644	1.57938	0.352409	4.48167	7.40626e-06	0.000399054
TGFB1	565.197	1.57396	0.419909	3.74835	0.000178003	0.0058464
SLC2A3	620.596	1.56707	0.438369	3.57478	0.000350524	0.00996241
RP11-507E23.1	11.3593	1.56573	0.431765	3.62635	0.000287456	0.00859833
LIPA	985.059	1.56231	0.34086	4.58345	4.57371e-06	0.000261861
ETS1	1454.84	1.56083	0.389695	4.00527	6.19463e-05	0.00247155
PIM2	373.514	1.56007	0.334422	4.66496	3.08673e-06	0.000184732
BTBD19	288.216	1.55878	0.434266	3.58945	0.000331371	0.00960168
GAB3	155.637	1.54951	0.412644	3.75507	0.000173291	0.00570817
OSCAR	31.9195	1.54815	0.412286	3.75504	0.000173314	0.00570817
ITGA4	327.138	1.54702	0.325247	4.75647	1.97012e-06	0.000124166
WIPF1	782.778	1.54634	0.368562	4.19561	2.72143e-05	0.00122255
MYO1F	556.963	1.5459	0.297512	5.19609	2.03524e-07	1.67656e-05
AXL	545.862	1.54487	0.325547	4.74546	2.08037e-06	0.000129956
EPSTI1	228.354	1.54322	0.423555	3.6435	0.000268954	0.00820644
LINC00612	12.5932	1.54005	0.403872	3.81322	0.000137168	0.00475937
WWTR1	1127.36	1.53303	0.421598	3.63623	0.000276662	0.00835203
PTRF	1381.16	1.52013	0.354256	4.29105	1.77833e-05	0.000833524
CTSZ	2103.34	1.51683	0.397358	3.81729	0.000134924	0.00469524
THBS1	3580.4	1.51487	0.387292	3.91143	9.17525e-05	0.00343052
SDC3	1871.74	1.50627	0.390726	3.85505	0.000115704	0.00416033
NAMPT	5370.47	1.50358	0.420306	3.57734	0.000347106	0.00991267
EMILIN2	315.246	1.4954	0.288154	5.18961	2.10739e-07	1.72801e-05
SPTLC1P1	14.447	1.48993	0.409797	3.63579	0.000277132	0.00835589
MRAS	395.306	1.48676	0.392799	3.78504	0.000153685	0.00517813
PATL2	60.9326	1.48426	0.393466	3.77226	0.000161774	0.0054029
ITGAE	131.882	1.46044	0.278045	5.25253	1.50025e-07	1.28327e-05
CYSLTR2	23.5129	1.45951	0.366892	3.97804	6.94858e-05	0.00271169
CPQ	210.201	1.45863	0.403236	3.6173	0.000297689	0.00880452
DCN	1608.32	1.45472	0.406208	3.58122	0.000341996	0.00979025
C10orf10	863.642	1.45145	0.405043	3.58344	0.000339102	0.00974127
DOCK10	796.166	1.44943	0.382077	3.79356	0.000148505	0.00505923
CTHRC1	302.829	1.44535	0.380345	3.8001	0.000144636	0.00497015
KCTD12	1240.73	1.43995	0.33081	4.35279	1.34413e-05	0.000650071
PLEKHO2	489.135	1.4376	0.317533	4.5274	5.97135e-06	0.000329709
HIC1	57.6604	1.43711	0.265325	5.4164	6.08096e-08	5.69296e-06
PRAM1	44.4123	1.43412	0.385315	3.72194	0.000197699	0.00634147
KIAA1755	225.832	1.42958	0.394812	3.62091	0.000293564	0.00871868
FN1	48815.4	1.41457	0.34996	4.0421	5.29751e-05	0.00215458
HVCN1	44.7104	1.40519	0.271461	5.1764	2.26208e-07	1.83795e-05
TYMP	648.485	1.4013	0.332663	4.21239	2.52684e-05	0.00114378
TAP1	680.798	1.40128	0.353848	3.96011	7.49154e-05	0.0028702
EPHA3	180.717	1.39976	0.38139	3.67015	0.000242409	0.00756475
STK10	902.916	1.39943	0.379922	3.68346	0.000230088	0.00724359
RIN3	378.959	1.39831	0.334622	4.17876	2.93103e-05	0.00130195
CTSK	288.095	1.39576	0.329725	4.23311	2.30485e-05	0.00104862
NAIP	58.6665	1.39461	0.338618	4.11855	3.81268e-05	0.00161131
EFEMP2	277.265	1.3933	0.30725	4.53474	5.76749e-06	0.000320437
LGMN	1978.86	1.38857	0.355331	3.90783	9.31278e-05	0.00346741
ADAMTS10	200.496	1.38759	0.365361	3.79787	0.000145944	0.00499586
HLX	40.1328	1.38667	0.31751	4.36732	1.25781e-05	0.000618823
B2M	13855.7	1.38246	0.313086	4.41558	1.00738e-05	0.000514791
LAMA4	1326.04	1.38018	0.366852	3.76223	0.000168403	0.00560334
RASGRP1	246.688	1.37839	0.309851	4.44855	8.64526e-06	0.00045415
IRF5	257.997	1.37708	0.334814	4.11296	3.90617e-05	0.00164692
ATP8B4	146.896	1.37679	0.343162	4.01206	6.01922e-05	0.00240965
RN7SL138P	10.236	1.37509	0.376371	3.65355	0.000258639	0.00797355
TMEM173	476.998	1.36945	0.354747	3.86037	0.000113215	0.0040832
UBE2L6	543.904	1.36189	0.308006	4.42163	9.79585e-06	0.000504925
CTC-205M6.5	45.6614	1.36062	0.329963	4.12356	3.73054e-05	0.00158599
PDE1B	46.1674	1.35924	0.305236	4.45309	8.46451e-06	0.000445969
MEF2C	421.918	1.35502	0.305383	4.43711	9.11753e-06	0.000475458
SH2D3C	122.244	1.34901	0.322974	4.17682	2.95608e-05	0.00130982
MERTK	620.2	1.34652	0.303875	4.43117	9.37228e-06	0.000486608
FJX1	108.532	1.34018	0.35928	3.73019	0.000191334	0.00618177
LYL1	48.7613	1.33577	0.353008	3.78397	0.000154346	0.00519374
SNAI3	20.4759	1.33251	0.351724	3.78851	0.000151554	0.00514347
NTM	219.142	1.33203	0.358393	3.71666	0.000201872	0.00645211
LPXN	187.836	1.32992	0.252125	5.27486	1.32856e-07	1.153e-05
KCNJ8	40.1504	1.32315	0.312936	4.22817	2.35596e-05	0.00106914
FGD3	177.112	1.32185	0.346213	3.81803	0.000134524	0.00468586
ARHGAP30	466.729	1.32137	0.341619	3.86797	0.000109747	0.00398631
FAM20A	517.777	1.31455	0.326982	4.02024	5.81385e-05	0.00233793
NID2	425.374	1.31312	0.299602	4.38289	1.17114e-05	0.000585883
CTSO	401.081	1.31081	0.348796	3.75809	0.000171212	0.00566509
PHOSPHO1	41.2175	1.29531	0.326837	3.96316	7.3964e-05	0.0028368
LIX1L	432.843	1.29058	0.361223	3.5728	0.000353181	0.00999811
DOK3	180.676	1.28769	0.304291	4.23176	2.31871e-05	0.00105358
PILRA	117.305	1.28114	0.342265	3.74312	0.000181747	0.00593658
PRRX1	461.606	1.27557	0.346577	3.68049	0.000232787	0.00730922
GAA	1293.88	1.25553	0.319186	3.93354	8.37028e-05	0.00316271
ENG	618.236	1.2414	0.284734	4.35987	1.3014e-05	0.000635883
COL14A1	228.739	1.23314	0.339863	3.62835	0.000285236	0.00855312
ANTXR2	534.379	1.23098	0.341291	3.60684	0.00030995	0.00908431
MMP25	62.2177	1.23067	0.249289	4.93674	7.9441e-07	5.59997e-05
ITGB7	178.545	1.22396	0.278287	4.39819	1.09159e-05	0.000551502
ADAMTS6	77.3327	1.22252	0.29403	4.15783	3.21287e-05	0.00140786
PPP1R18	1155.3	1.22217	0.252038	4.84916	1.23984e-06	8.31278e-05
IL18	188.241	1.21907	0.338438	3.60205	0.000315712	0.00921532
TSPAN4	322.848	1.21706	0.339353	3.5864	0.000335272	0.00967543
COL5A3	376.797	1.20934	0.310522	3.89452	9.83936e-05	0.00362937
IGFBP7	950.95	1.20542	0.290246	4.15311	3.27989e-05	0.00143097
ODF3B	155.41	1.20507	0.286446	4.20696	2.58832e-05	0.00116569
TNFAIP8L2	44.3013	1.20043	0.261981	4.58211	4.603e-06	0.000262695
NLRC3	191.428	1.20011	0.263896	4.54767	5.4243e-06	0.000303259
BTN3A1	664.024	1.19562	0.318229	3.7571	0.000171896	0.00567718
FBN1	1197.82	1.1937	0.315649	3.78172	0.000155748	0.00522123
WARS	1704	1.19083	0.257614	4.62255	3.79055e-06	0.000222377
FES	133.7	1.175	0.302367	3.88601	0.000101907	0.0037435
RNF166	213.901	1.17018	0.187555	6.23912	4.40052e-10	6.67221e-08
EVI2B	156.721	1.16857	0.262303	4.45503	8.38818e-06	0.000442601
CFL2	304.933	1.16105	0.324625	3.57658	0.000348119	0.00991795
HEG1	872.174	1.15639	0.296111	3.90525	9.41296e-05	0.00350105
S1PR1	212.696	1.1553	0.319585	3.61501	0.000300332	0.00886798
PTGES3P1	15.7762	1.15364	0.277556	4.15643	3.23262e-05	0.00141478
GPR124	333.969	1.15052	0.259828	4.42799	9.51132e-06	0.000492394
BTN3A3	436.43	1.14242	0.305767	3.73625	0.000186786	0.00605678
CD93	813.603	1.1374	0.298607	3.80903	0.000139513	0.004822
RASGRP4	46.6305	1.13128	0.285881	3.95718	7.58409e-05	0.00289323
IRF1	643.31	1.13121	0.296222	3.8188	0.000134104	0.00467968
IGSF6	117.84	1.12479	0.283213	3.97154	7.14088e-05	0.00275658
IGFLR1	13.2453	1.12005	0.293144	3.82082	0.000133009	0.00464673
PPM1M	275.546	1.0931	0.287885	3.79701	0.000146454	0.0050085
EHD1	684.012	1.08378	0.274107	3.95386	7.69016e-05	0.00292743
LAP3	838.394	1.08144	0.242097	4.46696	7.9338e-06	0.000421745
SH2B3	725.459	1.07271	0.197438	5.43316	5.5365e-08	5.21738e-06
TRANK1	704.489	1.06342	0.290864	3.65608	0.000256097	0.00791888
MAN2B1	904.14	1.06319	0.222896	4.7699	1.84315e-06	0.000117608
NLRC4	52.8638	1.04703	0.26415	3.96375	7.37817e-05	0.00283285
STAT1	3441.08	1.04116	0.265686	3.91876	8.90065e-05	0.00333835
CHST12	148.695	1.0378	0.268415	3.86639	0.000110457	0.00400395
SIPA1	529.175	1.02099	0.245917	4.15175	3.29949e-05	0.00143524
RAB8B	452.496	1.01627	0.248132	4.09569	4.20907e-05	0.00176627
RHOG	286.088	1.01382	0.2327	4.35679	1.31984e-05	0.000643134
NFKBIE	154.808	1.00764	0.270153	3.72988	0.000191573	0.00618391
ARRB2	626.915	1.00729	0.207473	4.85506	1.20348e-06	8.11476e-05
STAT5A	450.148	1.00597	0.278015	3.61839	0.000296446	0.00878234
ST6GALNAC6	251.62	1.00423	0.261999	3.83297	0.000126608	0.00445508
SMAP2	1120.08	0.962887	0.26871	3.58337	0.000339192	0.00974127
TMEM106A	268.034	0.951604	0.24944	3.81497	0.000136201	0.00473044
ICAM3	131.481	0.940659	0.254452	3.69681	0.000218325	0.00690988
SMPD1	333.161	0.940116	0.218039	4.31169	1.62014e-05	0.000768467
PHC2	1866.57	0.937101	0.23487	3.98986	6.61118e-05	0.00260856
GLIPR1	293.57	0.92917	0.25381	3.66089	0.000251343	0.00781619
GNAI2	2004.01	0.919305	0.238967	3.84699	0.000119579	0.00426525
CCM2	478.004	0.913217	0.225155	4.05595	4.99303e-05	0.00204708
TRIM69	405.489	0.907868	0.180688	5.02451	5.04726e-07	3.70433e-05
CTD-3195I5.3	21.5531	0.895199	0.249672	3.5855	0.000336436	0.00969332
OLFML1	71.8217	0.890317	0.239333	3.72	0.000199226	0.00637899
FBXO6	102.907	0.890238	0.244607	3.63946	0.000273207	0.00830071
EOGT	344.479	0.846317	0.193454	4.37477	1.21561e-05	0.000604736
ARSA	269.987	0.801188	0.2109	3.7989	0.000145341	0.00498477
JAK2	427.199	0.784165	0.201075	3.89987	9.62457e-05	0.00356962
SSH1	1233.15	0.716145	0.196344	3.64741	0.000264898	0.0081174
SNX6	830.918	0.693347	0.166544	4.16314	3.13897e-05	0.00138057
NECAP2	632.478	0.651673	0.168681	3.86334	0.000111845	0.00404195

## Sheet: downregulated_genes_TLSpositive
TableS5. Differentially expressed genes in TLS-positive and TLS-negative BrM
Gene Symbol	baseMean	log2FoldChange	lfcSE	stat	pvalue	padj
RP11-20F24.2	23.7145	-24.0644	2.9503	-8.15659	3.44616e-16	2.04868e-13
VN1R53P	22.252	-23.9848	2.95033	-8.12952	4.30985e-16	2.44013e-13
RN7SL314P	21.179	-23.9569	2.95036	-8.12	4.66179e-16	2.59815e-13
LINC00993	12.6044	-23.2538	2.95074	-7.88066	3.2565e-15	1.61328e-12
RP11-3M1.1	9.00344	-22.7933	2.43587	-9.35738	8.17395e-21	1.82223e-17
CLEC3A	109.737	-10.4305	2.62283	-3.97683	6.98388e-05	0.00271952
CALML3	22.3322	-9.03691	1.91936	-4.7083	2.49795e-06	0.00015362
GP2	54.5309	-8.46043	1.72216	-4.91269	8.98366e-07	6.18606e-05
MUCL1	378.278	-8.26485	1.70352	-4.85164	1.22442e-06	8.22482e-05
CPB1	285.975	-8.23195	1.55832	-5.28257	1.27382e-07	1.11362e-05
HMGCS2	172.066	-7.8991	1.23047	-6.41958	1.36648e-10	2.34331e-08
UNC93A	22.355	-7.00565	1.36042	-5.14964	2.60991e-07	2.07259e-05
VIL1	767.705	-6.6566	0.75815	-8.78006	1.63392e-18	1.88e-15
AC018359.1	80.2655	-6.56358	1.15921	-5.66211	1.49519e-08	1.62103e-06
OLFM4	396.742	-6.53758	1.1706	-5.58479	2.3398e-08	2.41908e-06
RP11-474D1.3	90.7616	-6.14363	1.55248	-3.9573	7.58009e-05	0.00289323
RP11-497G19.1	45.1777	-6.07577	1.07887	-5.63162	1.78525e-08	1.87288e-06
C10orf112	194.512	-6.0309	1.1964	-5.04087	4.63429e-07	3.42237e-05
NEUROG2	11.3711	-6.02056	1.65236	-3.64362	0.000268829	0.00820644
FCN2	10.3454	-5.88433	1.36805	-4.30126	1.69828e-05	0.000801269
NOTUM	306.471	-5.85592	1.02682	-5.70296	1.17746e-08	1.31658e-06
CDH17	248.096	-5.85299	0.989283	-5.9164	3.29074e-09	4.01978e-07
ASCL1	105.023	-5.76532	1.28744	-4.47814	7.52947e-06	0.000403863
AC007740.1	18.0459	-5.63436	1.35604	-4.15501	3.25277e-05	0.00142185
PIWIL1	25.2725	-5.5929	1.32475	-4.22186	2.42298e-05	0.00109816
HEPACAM2	137.671	-5.52875	0.998723	-5.53582	3.09771e-08	3.11246e-06
ABCC11	365.023	-5.39766	0.845498	-6.384	1.72523e-10	2.83581e-08
RP11-627G23.1	90.4854	-5.19623	1.01046	-5.14241	2.71236e-07	2.14043e-05
PCK1	43.7732	-5.11324	1.18515	-4.31442	1.60025e-05	0.000760043
EPS8L3	155.432	-4.92201	1.05066	-4.68467	2.80407e-06	0.000169236
GATA3-AS1	26.8457	-4.86228	1.27828	-3.80378	0.000142504	0.00491585
PHGR1	62.2081	-4.53827	0.915325	-4.95809	7.11881e-07	5.06828e-05
AC073133.2	2.157	-4.44684	1.2237	-3.63392	0.000279144	0.00840235
RP11-150O12.3	71.004	-4.36859	1.17168	-3.72847	0.000192644	0.00620725
HOXB8	129.92	-4.32867	1.0141	-4.2685	1.96789e-05	0.000910617
SSTR1	65.2731	-4.21516	0.794462	-5.30568	1.12257e-07	9.88661e-06
TRIM31	121.124	-4.16334	0.940212	-4.42808	9.5074e-06	0.000492394
GIPC2	57.2955	-4.00698	0.957097	-4.1866	2.83165e-05	0.00126411
NKD1	729.864	-3.9175	0.683994	-5.72739	1.01988e-08	1.16224e-06
PAH	149.187	-3.90756	0.945282	-4.13375	3.56889e-05	0.00153742
GJB1	377.33	-3.8889	0.727475	-5.34575	9.0044e-08	8.11056e-06
ASCL2	109.739	-3.88439	0.713449	-5.44452	5.19438e-08	4.95397e-06
H19	2047.07	-3.84175	0.83894	-4.57929	4.66547e-06	0.000265411
KCNJ6	154.989	-3.83769	0.877394	-4.37397	1.2201e-05	0.000606023
A1CF	203.099	-3.81995	0.963617	-3.96418	7.36495e-05	0.00283082
RP11-26M5.2	7.27715	-3.74234	0.908607	-4.11877	3.80906e-05	0.00161131
IHH	12.5708	-3.73136	1.0203	-3.65712	0.000255068	0.00790445
CRYBA2	5.89329	-3.72073	0.949221	-3.91978	8.86311e-05	0.00332777
HMCN2	88.291	-3.71753	0.749699	-4.9587	7.0968e-07	5.06272e-05
LGALS4	132.781	-3.68016	0.764538	-4.81358	1.48253e-06	9.68505e-05
MTUS2	78.3572	-3.67255	0.714863	-5.13741	2.78547e-07	2.18844e-05
AL161891.1	1.95403	-3.63119	0.910023	-3.99022	6.6013e-05	0.00260755
RET	605.201	-3.61374	0.942712	-3.83334	0.000126413	0.00445508
SRRM4	46.6164	-3.60823	0.973651	-3.70588	0.000210659	0.00669101
MYOM3	53.9274	-3.60439	0.833125	-4.32635	1.51599e-05	0.000721947
RP1-170O19.17	7.53012	-3.60089	0.997999	-3.6081	0.000308442	0.00904755
ADAMTS19	31.5753	-3.59013	0.845492	-4.2462	2.17431e-05	0.000995578
TH	13.2713	-3.58402	0.891705	-4.01929	5.83746e-05	0.00234214
IRX2	195.058	-3.5708	0.921249	-3.87604	0.00010617	0.00386957
CFTR	154.116	-3.53139	0.973917	-3.62597	0.000287877	0.00859833
PGC	11.0703	-3.47233	0.850934	-4.08061	4.49181e-05	0.00187829
TSPAN8	419.8	-3.46287	0.957577	-3.61629	0.00029886	0.00883184
AL163953.2	12.6397	-3.44978	0.896953	-3.84612	0.000120004	0.00427616
RP11-401P9.1	49.083	-3.44676	0.748962	-4.60205	4.18348e-06	0.000243427
TTPA	13.3607	-3.44446	0.925229	-3.72282	0.000197009	0.00632503
NXPH1	68.1921	-3.43263	0.854031	-4.01933	5.83648e-05	0.00234214
C1orf95	190.014	-3.42309	0.64441	-5.31198	1.08439e-07	9.59778e-06
DMRT2	24.7678	-3.42192	0.877543	-3.89944	9.64169e-05	0.00357123
AR	750.647	-3.31954	0.885915	-3.74702	0.000178949	0.00586667
FAM69C	21.2901	-3.2816	0.898839	-3.65093	0.000261291	0.00802756
MYCN	74.6256	-3.2446	0.771035	-4.20811	2.57513e-05	0.00116122
DRD2	50.6097	-3.24246	0.833789	-3.88883	0.00010073	0.00370696
AXIN2	665.542	-3.20079	0.703102	-4.55239	5.30407e-06	0.000297003
NPY1R	36.5666	-3.19638	0.806198	-3.96476	7.34697e-05	0.00282696
SOWAHA	40.6536	-3.18212	0.726259	-4.38152	1.17853e-05	0.000588669
ANKRD34B	19.5604	-3.17916	0.865461	-3.67337	0.000239368	0.00748293
KIF19	58.01	-3.16732	0.866515	-3.65524	0.000256941	0.00793002
RP11-401P9.6	40.1018	-3.12985	0.735977	-4.25265	2.1126e-05	0.000969812
C9orf50	34.8936	-3.12858	0.688593	-4.54345	5.53421e-06	0.000308437
SYNGR4	4.90215	-3.11739	0.862901	-3.61269	0.000303041	0.00894057
ST6GAL2	79.3147	-3.09307	0.803088	-3.85147	0.000117409	0.00421314
DAB1	81.9578	-3.08084	0.681931	-4.51782	6.2481e-06	0.000343925
COL2A1	24.09	-3.03126	0.773294	-3.91992	8.85771e-05	0.00332777
SYTL5	88.8354	-3.02291	0.64303	-4.70104	2.58842e-06	0.000158093
TFF3	162.869	-3.01018	0.72962	-4.12568	3.6964e-05	0.00157711
CPLX2	487.275	-3.00291	0.775001	-3.87472	0.000106745	0.0038852
PRR15	343.523	-2.97145	0.766544	-3.87642	0.000106004	0.00386957
RP11-550A18.1	17.0858	-2.79877	0.775167	-3.61054	0.000305559	0.00897775
BCL2L15	88.1457	-2.76013	0.660095	-4.18141	2.89708e-05	0.00129009
PROX1	839.714	-2.74007	0.666358	-4.11201	3.92228e-05	0.00165176
TRH	16.3367	-2.73795	0.720644	-3.79932	0.000145094	0.0049811
PCSK1	416.033	-2.70462	0.70676	-3.82678	0.00012983	0.00454901
FAM167A	207.586	-2.69041	0.619035	-4.34613	1.3856e-05	0.000666976
MYO1A	61.7366	-2.68254	0.74805	-3.58605	0.000335727	0.00968072
MUC6	440.062	-2.60974	0.672663	-3.87972	0.000104577	0.00382973
ABCC8	53.018	-2.58692	0.716709	-3.60944	0.000306855	0.00900841
IGFL4	41.6818	-2.55579	0.526779	-4.85173	1.22391e-06	8.22482e-05
PTPRR	45.64	-2.55163	0.698086	-3.65518	0.000257005	0.00793002
CBLN1	13.8602	-2.52604	0.672836	-3.75432	0.00017381	0.00571923
LRRC10B	40.8796	-2.49227	0.681283	-3.65821	0.000253987	0.00788466
ST18	290.872	-2.45662	0.663529	-3.70235	0.000213613	0.00677879
NEURL	144.78	-2.39269	0.631727	-3.78753	0.00015215	0.00514898
SCN2A	186.914	-2.39137	0.655691	-3.6471	0.00026522	0.00812027
TMPRSS6	118.506	-2.34623	0.649576	-3.61195	0.000303908	0.0089505
GYG2	186.125	-2.30192	0.608454	-3.78323	0.000154808	0.00520437
RP11-401P9.4	149.449	-2.19566	0.527	-4.16634	3.09535e-05	0.00136306
GLOD5	12.711	-2.17219	0.557278	-3.89786	9.70446e-05	0.00358985
GPR137C	96.2533	-2.14257	0.562107	-3.81167	0.000138029	0.0047846
CTD-2201E9.1	28.1096	-2.1071	0.557271	-3.7811	0.000156139	0.00522451
LRP4	835.584	-2.06174	0.537721	-3.83423	0.000125959	0.00444834
SLC6A4	40.7422	-2.03279	0.559025	-3.63632	0.000276559	0.00835203
AC104534.2	36.8048	-2.01578	0.532982	-3.78208	0.000155521	0.00521852
BCL2L14	100.08	-1.98586	0.515101	-3.85527	0.000115601	0.00416033
RP11-366L5.1	20.258	-1.96428	0.471236	-4.16836	3.06804e-05	0.00135271
HIST1H1B	639.678	-1.82011	0.463834	-3.92405	8.70739e-05	0.0032762
SLC13A3	243.569	-1.79735	0.502556	-3.57642	0.000348334	0.00991795
RP1-56K13.2	36.6634	-1.73542	0.47944	-3.61968	0.000294967	0.00874578
CTD-3105H18.7	6.31139	-1.7329	0.463406	-3.73949	0.000184391	0.00600645
GRTP1	193.572	-1.59851	0.43703	-3.65767	0.000254517	0.00789422
SERBP1P5	24.5272	-1.58672	0.424451	-3.73829	0.000185275	0.00602423
ZNRF3-IT1	45.1422	-1.53916	0.378007	-4.07178	4.66545e-05	0.00194179
SNORD15B	31.5252	-1.4216	0.373591	-3.80521	0.000141682	0.00489221
MCF2L	1892.81	-1.41987	0.315093	-4.50619	6.6003e-06	0.00036053
ZNRF3	498.05	-1.39857	0.349475	-4.00191	6.2834e-05	0.00250416
EFCAB5	56.7141	-1.38141	0.359935	-3.83796	0.000124062	0.00439442
RP4-620E11.4	31.2406	-1.35441	0.339779	-3.98616	6.71524e-05	0.00264086
RPL9P30	27.5029	-1.3385	0.315922	-4.23679	2.26733e-05	0.00103419
RALGPS1	595.08	-1.29394	0.354371	-3.65137	0.000260847	0.00802756
MIR17HG	121.992	-1.29121	0.345071	-3.74186	0.000182664	0.00595563
AC027228.1	8.86764	-1.28979	0.357042	-3.61244	0.000303333	0.00894179
EBP	462.887	-1.26499	0.325012	-3.89214	9.9364e-05	0.00366138
RP11-395P17.3	343.653	-1.26164	0.337631	-3.73675	0.000186417	0.00605033
MRPS31P5	43.985	-1.2326	0.342872	-3.59491	0.000324501	0.00943326
CCDC122	78.6925	-1.22887	0.333573	-3.68397	0.000229625	0.00723542
PCCA	550.439	-1.22354	0.330714	-3.69968	0.000215874	0.00684445
PROSER1	1172.09	-1.20926	0.271913	-4.44723	8.69841e-06	0.00045627
FERP1	15.94	-1.1907	0.309433	-3.848	0.000119085	0.00425189
RFC3	343.416	-1.18171	0.321288	-3.67805	0.000235019	0.00737283
STX19	29.4205	-1.16392	0.324416	-3.58774	0.000333556	0.00964931
ARGLU1	949.193	-1.12235	0.256389	-4.37752	1.20035e-05	0.00059798
RP11-311B14.1	15.0581	-1.10365	0.300629	-3.67114	0.000241468	0.00754198
CACNB2	187.619	-1.09101	0.302687	-3.60442	0.00031285	0.00915033
INSIG1	709.024	-1.08865	0.30418	-3.57899	0.000344929	0.00986571
ARL5B	891.011	-1.0852	0.272905	-3.97648	6.9943e-05	0.00272061
UPF3A	410.485	-1.0686	0.250956	-4.25811	2.06162e-05	0.00094867
SLC25A15	128.033	-1.05927	0.287608	-3.68302	0.000230483	0.00724964
RP11-398C13.6	18.728	-1.05478	0.290335	-3.63297	0.000280175	0.00842627
AC002128.5	37.5203	-1.04686	0.233632	-4.48081	7.4359e-06	0.000400047
TUBGCP3	736.172	-1.02932	0.236226	-4.35735	1.3165e-05	0.000642382
MTCYBP3	38.7633	-1.00593	0.279517	-3.59881	0.000319671	0.00932325
TFDP1	1008.2	-0.99127	0.270239	-3.66813	0.000244332	0.00761808
MTRF1	198.909	-0.981654	0.268297	-3.65884	0.000253361	0.00787207
ZNF57	86.2845	-0.97538	0.26497	-3.6811	0.000232234	0.00729828
NAA16	458.964	-0.974565	0.236438	-4.12187	3.75808e-05	0.0015939
MTRNR2L3	18.7605	-0.970863	0.258142	-3.76096	0.000169262	0.00562142
CHD6	3257.25	-0.956962	0.231701	-4.13016	3.62514e-05	0.00155602
GPALPP1	410.192	-0.951856	0.237457	-4.00854	6.10965e-05	0.00244037
CARKD	422.178	-0.950118	0.265661	-3.57643	0.000348315	0.00991795
KBTBD7	211.53	-0.947035	0.234433	-4.03968	5.35238e-05	0.00217184
OSER1	482.607	-0.931526	0.24027	-3.877	0.000105752	0.00386878
ING1	169.233	-0.925664	0.251816	-3.67596	0.000236957	0.00742708
UGGT2	810.919	-0.915426	0.254469	-3.5974	0.000321412	0.00935874
CHAMP1	555.411	-0.905092	0.236148	-3.83273	0.000126727	0.00445508
ANKRD10	1578.3	-0.902714	0.20245	-4.45896	8.23601e-06	0.000435215
AKAP11	2009.47	-0.891515	0.201991	-4.41363	1.0165e-05	0.000517966
CUL4A	1436.15	-0.890824	0.205871	-4.3271	1.51086e-05	0.00072143
RNF219	182.296	-0.879339	0.234609	-3.7481	0.000178178	0.00584676
HNRNPU-AS1	377.347	-0.860183	0.227236	-3.78542	0.000153451	0.00517813
PCID2	659.817	-0.85006	0.233764	-3.6364	0.000276474	0.00835203
SNORD94	23.2858	-0.84015	0.233913	-3.59172	0.0003285	0.00953399
ARHGEF7	1594.81	-0.817237	0.201076	-4.06432	4.81735e-05	0.00198418
RP11-24B19.3	26.522	-0.811277	0.217695	-3.72667	0.000194029	0.00624622
ZNF33A	1338.99	-0.784222	0.192906	-4.06531	4.79688e-05	0.00197803
FMR1	1073.54	-0.774836	0.212268	-3.65028	0.000261954	0.00804099
SUPT20H	970.681	-0.770409	0.195751	-3.93566	8.29672e-05	0.00314157
SRSF6	3969.61	-0.763989	0.155448	-4.91476	8.88905e-07	6.14464e-05
ZSWIM1	339.58	-0.760035	0.18539	-4.09966	4.13755e-05	0.00173831
EXOSC8	308.06	-0.759597	0.209556	-3.62479	0.000289199	0.00862495
TERF1	437.175	-0.746943	0.205964	-3.62657	0.000287216	0.00859833
SNORA28	39.0571	-0.739255	0.180052	-4.1058	4.02921e-05	0.00169479
ZBTB26	220.08	-0.735502	0.205835	-3.57325	0.000352572	0.00998879
ABHD13	275.125	-0.722216	0.201998	-3.57536	0.000349742	0.00994813
PSMD10P1	141.3	-0.715399	0.196815	-3.63488	0.000278105	0.00837815
MED4	215.706	-0.714629	0.197318	-3.62172	0.000292652	0.00870608
ZFP62	570.336	-0.705403	0.171496	-4.11325	3.90134e-05	0.00164683
GPR89B	28.8986	-0.704467	0.173913	-4.05069	5.10677e-05	0.00209131
IPO5	2319.22	-0.655297	0.179761	-3.64537	0.000267004	0.0081679
AUH	295.943	-0.541749	0.145915	-3.71277	0.000205001	0.00653456
NCOA5	889.485	-0.536798	0.147401	-3.64175	0.000270793	0.00825387
PPIG	918.358	-0.510467	0.132197	-3.8614	0.000112737	0.00407007
